# Supplementary material for: Deep learning-based tumor microenvironment segmentation is predictive of tumor mutations and patient survival in non-small-cell lung cancer
Source: BMC Cancer. 2022 Sep 21;22:1001. doi: 10.1186/s12885-022-10081-w (PMC9490924; doi:10.1186/s12885-022-10081-w)
Supplement: Supplementary file 3 — Additional file 3. [file 12885_2022_10081_MOESM3_ESM.csv]

patient_id	file_id	AKT1	ALK	BRAF	CD274	DDR2	EGFR	ERBB2	FBXW7	FGFR1	FGFR2	FGFR3	KEAP1	KRAS	MAP2K1	MET	NRAS	NTRK1	PDGFRB	PIK3CA	PTEN	RET	ROS1	STK11	TP53	age	sex	smoking_status	disease_stage	m_STROMA	m_MIXED	m_IMMUNE	m_VESSEL	m_BRONCHI	m_NECROSIS	m_LUNG	t_TUMOR	t_STROMA	t_MIXED	t_IMMUNE	t_VESSEL	t_BRONCHI	t_NECROSIS	t_LUNG	ITLR	Shannon	Simpson	radiation	drug
TCGA-05-4405	92646b41-6ff7-403f-afd1-d60e24b4be37	0	0	0	0	0	0	0	0	0	0	0	0	0	0	0	0	0	0	0	0	0	0	0	1	1	0	heavy_smoker	early	0.13738019169329074	0.2777871195560787	0.11282999831847992	0.00033630401883302503	0.2441567176727762	0.17016983352951068	0.057339835211030775	0.6391320204230488	0.04048140043763676	0.0687454412837345	0.028446389496717725	0.0003646973012399708	0.1601021152443472	0.03464624361779723	0.02808169219547776	0.1914407988587732	1.2142520288719978	0.4432853800273561	0	0
TCGA-44-2666	80206d89-90a2-4aba-9f53-298d0458890b	0	0	1	0	0	0	0	0	0	0	0	0	0	0	0	0	0	0	0	1	0	0	0	0	0	1	heavy_smoker	early	0.00390625	0.1721153846153846	0.4827524038461538	0.021935096153846152	0.09417067307692308	0.005348557692307692	0.21977163461538465	0.6021393164623011	0.003326376206626663	0.04996086616227498	0.13044612575006526	0.01441429689538221	0.06417949386903209	0.0020871380120010435	0.13344638664231673	0.8701256499133448	1.2588270072673422	0.4042341747204871	0	0
TCGA-50-6594	585bb00b-4747-4b95-ab29-539708bdadbf	0	0	1	0	0	0	0	0	0	0	0	0	0	0	0	0	0	0	0	0	0	0	0	1	1	0	light_smoker	middle	0.006763360569216936	0.17866218382266702	0.0924586574924743	0.04828179365886078	0.029711873020837408	0.17107783728840065	0.4730442941475429	0.2837043102806521	0.0049132732822154395	0.06096925482021887	0.03818953323903819	0.062110722350430525	0.038685823469565006	0.03215960693813742	0.4792674756197424	0.20685734277967288	1.4402322000567809	0.3217738546822612	1	0
TCGA-86-8075	54df5aee-26f4-4418-bb02-836ad98e7516	0	0	0	0	0	1	0	0	0	0	0	0	0	0	0	0	0	0	0	0	0	0	0	1	1	0	non_smoker	early	0.004413331304215493	0.4589357276923857	0.11439151828742455	0.036574849084360574	0.1190077613757419	0.008015015472023537	0.2586617967838482	0.3161115763705469	0.0039296527733041296	0.1854345165238678	0.046898151130580434	0.04261418540230626	0.1676544482380983	0.00554016620498615	0.23181730335630998	0.2297737925412676	1.6433199541996903	0.22022130577279184	0	1
TCGA-44-6778	17233b10-a5f2-4cde-85f1-0f15a7d57f0f	0	0	0	0	0	0	0	0	0	0	0	1	0	1	0	0	0	0	0	0	0	0	0	1	0	1	light_smoker	early	0.0	0.2348170128585559	0.5293768545994065	0.006330365974282888	0.06528189910979229	0.006528189910979229	0.1576656775469832	0.09842019248229526	0.0004539676775013619	0.3095151625204285	0.4228254948247685	0.006900308698020701	0.04294534229162884	0.0010895224260032686	0.11785000907935354	2.4686346863468644	1.3875904511460704	0.3000495036625556	0	0
TCGA-44-6146	3527bf3d-a08c-42f7-b4b6-0783a38f47d6	0	0	0	0	0	0	0	0	0	0	0	0	0	0	0	0	0	0	0	0	0	0	0	0	0	1	light_smoker	middle	0.09159282917782814	0.014527096641252834	0.035545023696682464	0.007109004739336493	0.6771069441582527	0.006284772305790233	0.1678343292808572	0.5178997613365155	0.0697312441631213	0.0025941683096399296	0.006226003943135832	0.0019715679153263464	0.3376569471827332	0.0030092352391823183	0.06091107191034555	0.06912442396313365	1.1403400779748651	0.3908634172780751	0	1
TCGA-95-A4VK	4b8dbcd7-af80-4c08-a592-61f19b666a4c	0	0	0	0	0	0	0	0	0	0	0	0	0	0	0	0	0	0	0	0	0	0	0	0	1	0	heavy_smoker	middle	0.016582792699933305	0.2867277026617353	0.10216455465955254	0.008276238404171467	0.2325532043897411	0.06918086460922816	0.2845146425756381	0.2400306748466257	0.014747522416234072	0.2376120811703634	0.04630722038697499	0.022652194431335537	0.13597215667767815	0.06311939594148183	0.2395587541293063	0.41410666011304986	1.7622614825001406	0.1968100781909602	1	1
TCGA-86-8672	6aec24b9-a1b0-43ca-99bf-873ec16aa463	0	0	0	0	0	0	0	0	0	0	0	0	0	0	0	0	0	0	0	0	0	0	0	0	0	1	non_smoker	middle	0.011506617119760093	0.284503553034748	0.04244083708194798	0.01072429754221266	0.010528717647825805	0.03305300215137884	0.6072429754221266	0.2355619229544731	0.023049984081502703	0.20429799426934092	0.02139446036294174	0.030563514804202482	0.012161731932505571	0.11273479783508435	0.3602355937599491	0.1759697256385998	1.6082845984596992	0.24177696852414904	0	0
TCGA-38-4628	31e093b1-10b3-406d-827b-7593a620c006	0	0	0	0	0	0	0	0	0	0	0	0	0	0	0	0	0	0	0	0	0	0	0	0	1	0	non_smoker	middle	0.07367064886390255	0.7056687748887327	0.0043335675802295606	0.01464043101428906	0.05457952682126962	0.02283907238229093	0.12426797844928555	0.5362039932643733	0.04257878277604042	0.20014433485686794	0.003006976184748617	0.011787346644214578	0.11703151311041615	0.009622323791195571	0.07962472937214338	0.008299685957828623	1.3575974636061057	0.34966247506097714	0	0
TCGA-44-6148	3e093d5d-876e-4c67-b145-1aef6873a975	0	0	0	0	0	0	0	0	0	0	0	0	0	0	0	0	0	0	0	0	0	0	0	0	0	1	heavy_smoker	early	0.006666666666666667	0.18624472573839665	0.2892827004219409	0.001350210970464135	0.17122362869198313	0.0015189873417721519	0.3437130801687764	0.5666122892876564	0.004458945078847199	0.057748776508972276	0.08667754214246873	0.003045133224578575	0.10233822729744428	0.002175095160413268	0.17694399129961935	0.6579654510556622	1.2933806106006434	0.3737135787618929	0	0
TCGA-44-2656	1836f269-fdff-4918-9060-5d2e9e4215ac	0	1	0	0	0	0	1	0	0	0	0	0	0	0	0	0	0	0	0	0	0	0	0	0	0	1	light_smoker	early	0.0008472781190425757	0.33658123278966323	0.08557509002330015	0.027748358398644358	0.036432959118830766	0.0006354585892819317	0.5121796229612371	0.07109386440181578	0.002855469322009079	0.3094889442085225	0.0330209401083614	0.03324059159466978	0.027529652950651632	0.0019768633767755163	0.5207936740371943	0.4160659114315139	1.2444093988087457	0.37502905796069547	0	0
TCGA-55-6543	2b88941a-41f4-41a3-bb89-d5b577d15c17	0	0	0	0	0	0	0	0	0	0	0	0	0	0	0	0	0	0	0	0	0	0	0	0	0	0	heavy_smoker	early	0.085241526554577	0.14939951961569256	0.005978115825994129	0.023005070723245258	0.1938617560715239	0.07734187349879904	0.4651721377101681	0.29728935144352325	0.046216263891338864	0.08949256188628213	0.0042335508908096665	0.014699829481978009	0.10178161933321574	0.04386429117422238	0.40242253189863	0.02215189873417721	1.539899613471258	0.2729872963567114	0	0
TCGA-49-AAQV	6bdb241d-1561-430d-90c3-294288e04163	0	0	0	0	0	0	0	0	0	0	0	0	0	0	0	0	0	0	0	0	0	0	0	1	0	0	non_smoker	middle	0.004647258731523564	0.12563976579453792	0.2576260082708922	0.04765999262989805	0.07570732506244114	0.012017360684600579	0.4767022888261066	0.34083824768323506	0.006149957877000843	0.09144903117101938	0.12327295703454084	0.05633951137320978	0.05391743892165122	0.008719460825610783	0.3193133951137321	0.7776061298893902	1.600349025160979	0.24788598436161474	1	0
TCGA-44-8119	c45ba948-1b28-4542-86a9-3984ecae2db5	0	0	0	0	1	0	0	0	0	0	0	0	0	0	0	0	0	0	0	0	0	1	1	0	1	1	heavy_smoker	middle	0.006437768240343348	0.16523605150214593	0.148068669527897	0.34120171673819744	0.06223175965665236	0.0	0.27682403433476394	0.05555555555555555	0.03292181069958848	0.15483539094650206	0.051440329218107005	0.3919753086419753	0.10802469135802467	0.00308641975308642	0.2021604938271605	0.6388888888888888	1.6629672394871866	0.2369827389117513	0	0
TCGA-75-6212	ba7acd43-bdc0-48f3-bd60-28bb9ba09bf3	0	0	0	0	0	0	0	0	0	0	0	0	0	0	0	0	0	0	0	0	0	0	0	0	0	0	non_smoker	middle	0.0004185413832792717	0.36910118237940776	0.17542115726692475	0.025478706707125667	0.009417181123783614	0.00047085905618918076	0.41969237208328974	0.3987628340029335	0.0006377144314775843	0.20489764683374784	0.105860595625279	0.023340348192079585	0.004782858236081882	0.0005101715451820675	0.2612078311332185	0.5362226131456901	1.40162640532214	0.2809991547528528	0	1
TCGA-49-4512	6c60be32-186a-4522-8f97-7484be1219ea	0	0	0	0	0	0	0	0	0	0	0	0	0	0	0	0	0	0	0	0	0	0	0	0	1	0	non_smoker	middle	0.007418788410886744	0.13362598770851625	0.3640035118525022	0.03472344161545215	0.17019315188762071	0.006672519754170325	0.2833625987708516	0.14852772300825515	0.00862349143067623	0.10673195675254046	0.10114185426732823	0.10235520984551384	0.1274673369011765	0.006001776699239486	0.3991506510952701	1.2096280087527351	1.6879328118109898	0.2298380089358543	0	1
TCGA-49-4512	e31ece9a-54aa-4a89-b972-03d496c3fc86	0	0	0	0	0	0	0	0	0	0	0	0	0	0	0	0	0	0	0	0	0	0	0	0	1	0	non_smoker	middle	0.001467304625199362	0.055566188197767145	0.15936204146730462	0.033748006379585326	0.3702711323763955	0.002232854864433812	0.3773524720893142	0.138848605443324	0.0027317797038885704	0.07986239924454487	0.11419513675761354	0.05055478735961688	0.2564500354119591	0.0015176553910492055	0.3558396006880038	0.6067524896769493	1.6173021591386545	0.2336514618095467	0	1
TCGA-49-4512	3e28fefe-0902-4f4a-8c5a-5ef2511f3cf5	0	0	0	0	0	0	0	0	0	0	0	0	0	0	0	0	0	0	0	0	0	0	0	0	1	0	non_smoker	middle	0.0012300123001230013	0.06761553329819013	0.4236162361623616	0.029520295202952032	0.16035846072746446	0.0029168863117202608	0.3147425759971885	0.1950009093979785	0.000779483981604178	0.0385065086912464	0.14033309948813885	0.04336529217657911	0.19497492659859167	0.003014004728869489	0.3840257749369917	1.6061292471685542	1.5652175773051051	0.2465827428930021	0	1
TCGA-49-4512	23abadda-df27-4847-bd45-66846299ebce	0	0	0	0	0	0	0	0	0	0	0	0	0	0	0	0	0	0	0	0	0	0	0	0	1	0	non_smoker	middle	0.00621992723858702	0.1718694988851074	0.3471130149043539	0.04207252669874429	0.12953291867151742	0.006894730665414858	0.2962973829362751	0.3431357572054181	0.007638252367858234	0.072665240859558	0.11220592728383746	0.050998064976066806	0.09807516040329972	0.006772583766167634	0.30850901313779405	0.8778659939155599	1.6163604498827862	0.2431141169165355	0	1
TCGA-49-4512	94f5914c-ef04-4678-8928-563174e75f3b	0	0	0	0	0	0	0	0	0	0	0	0	0	0	0	0	0	0	0	0	0	0	0	0	1	0	non_smoker	middle	0.0007860090391039497	0.050239077749394116	0.24850985786336546	0.03360188642169385	0.2234885701185564	0.0017030195847252242	0.4416715792231611	0.12343581533636094	0.0008494788773809912	0.0507400267912569	0.15084784526415526	0.028653575979351125	0.21106282876466168	0.0006534452902930702	0.43375698369654	1.0042350449973532	1.4980396002017995	0.2740808378605445	0	1
TCGA-49-4512	ab2c3af9-1aba-434a-8778-62a3aa21ba57	0	0	0	0	0	0	0	0	0	0	0	0	0	0	0	0	0	0	0	0	0	0	0	0	1	0	non_smoker	middle	0.005740904766591215	0.1838401732112981	0.32870780434996555	0.04140012465964636	0.10993012498769808	0.0074139684414263685	0.3229668995833743	0.20233453951208125	0.005579549433874168	0.11369207423835648	0.09800396871717054	0.06471343527489203	0.07736663943037236	0.004715769814404109	0.4335940235788491	1.156109380408446	1.5898430996962305	0.261700504250452	0	1
TCGA-49-4512	8968abf8-7d48-492c-9fd2-6f178d076ada	0	0	0	0	0	0	0	0	0	0	0	0	0	0	0	0	0	0	0	0	0	0	0	0	1	0	non_smoker	middle	0.003221638079054042	0.14529233710371198	0.3093126582054414	0.03851804648363514	0.10748234294514364	0.0038234825553608407	0.392349494627653	0.22139629110176096	0.0036933146330060773	0.08477481689262896	0.1105501012934393	0.05102072619604176	0.11107994389901824	0.003724481845098956	0.41376032413900576	1.2299570634194412	1.5890481799067044	0.2545913987965726	0	1
TCGA-49-4512	6a2c8c7a-c304-4bd3-8768-6d05089ba9c4	0	0	0	0	0	0	0	0	0	0	0	0	0	0	0	0	0	0	0	0	0	0	0	0	1	0	non_smoker	middle	0.0002954282478643	0.08476328811639873	0.3115537063935597	0.04409266599374677	0.13616780324478692	0.0034959009330608826	0.4196312070705827	0.3167256029978361	0.0007916820604845094	0.050931545891170105	0.09914498337467673	0.06481237135166518	0.10534649284847206	0.003061170633873437	0.3591861508418219	1.0544075987335444	1.550500136694213	0.2570620732079701	0	1
TCGA-44-4112	d21c469c-5d54-4855-b8df-4400c2248bfe	0	1	0	0	0	0	0	0	0	0	0	0	0	0	0	0	0	0	0	0	0	0	0	0	0	0	heavy_smoker	early	0.00020855057351407719	0.1912408759124088	0.2551268682655544	0.059645464025026074	0.018908585331943	0.002155022592978797	0.4727146332985749	0.38449144008056396	0.0005370929842228937	0.1840886203423968	0.11104397448808324	0.04531722054380664	0.01859684457871769	0.0009399127223900637	0.25498489425981874	0.6408241662301379	1.496469068216679	0.2614710132164945	0	1
TCGA-55-6642	648ec677-4478-4461-a370-1c1886241e17	0	0	0	0	0	0	0	0	0	0	0	0	1	0	0	0	0	0	0	0	0	0	0	0	0	1	heavy_smoker	early	0.028090650020355545	0.5574704844619351	0.1808929298412268	0.007192292034197313	0.1302754783552721	0.0020355543493011264	0.09404261093771203	0.6438579341805148	0.015314434669273382	0.1728576083414793	0.04578038449006192	0.003747148908439232	0.0653307266210492	0.0009775171065493646	0.05213424568263278	0.33729757085020245	1.1520227237563088	0.4537642477604008	0	0
TCGA-MP-A4TI	9598efe6-2ae8-4083-8bab-ea108ae5dd42	0	1	0	0	0	0	0	0	0	0	0	1	0	0	0	0	0	0	1	0	0	0	0	1	1	1	heavy_smoker	middle	0.0021875502654013193	0.3773524207817275	0.08914267331510375	0.015731059996783016	0.13466302074955766	0.02161814379926009	0.35930513109216666	0.4164504695436109	0.0057733766945591404	0.17495523806043775	0.04498118171520445	0.02671100230204261	0.08115613695326489	0.03507874447327073	0.21489385025760954	0.2431341581117838	1.5875822720619777	0.2608066488963497	1	1
TCGA-49-4514	eddb8c2c-1f9f-484a-8200-75c7d67266ff	0	0	0	0	0	0	0	0	0	0	0	1	0	0	0	0	0	0	0	0	0	0	0	1	1	0	heavy_smoker	early	0.0074844995571302034	0.021479185119574844	0.5129760850310009	0.02099202834366696	0.2364924712134633	0.009654561558901684	0.19092116917626212	0.2630850439882698	0.0083049853372434	0.03603519061583578	0.32241642228739004	0.040422287390029316	0.1594134897360704	0.00903225806451613	0.16129032258064516	2.0658105939004816	1.6349911001882251	0.2276763693466689	0	0
TCGA-49-4514	c33f8e5e-b70b-40f8-8a7a-451f9b80409f	0	0	0	0	0	0	0	0	0	0	0	1	0	0	0	0	0	0	0	0	0	0	0	1	1	0	heavy_smoker	early	0.001388631734863914	0.13571560822069986	0.3291674381287416	0.013577732518669382	0.13250632598901438	0.004011602789606863	0.383632660618404	0.26795509450049737	0.0008242148642887595	0.1345175500923689	0.2434844393917863	0.014040073895125764	0.08085832030694898	0.001790535739661788	0.2565297712093221	1.131417055579126	1.5961468630383493	0.2217261766804824	0	0
TCGA-49-4514	e129cc5f-dadb-499a-9835-3fde264bf85f	0	0	0	0	0	0	0	0	0	0	0	1	0	0	0	0	0	0	0	0	0	0	0	1	1	0	heavy_smoker	early	0.004651506202008269	0.0678529238038984	0.20267277023036032	0.053307737743650316	0.25110750147666866	0.003322504430005907	0.4170850561134081	0.1088653328334299	0.003783360032720952	0.15354988240908007	0.17158049013258805	0.11169433177681584	0.14898258291011965	0.0014997102832407375	0.30004430962200485	0.8594239198497182	1.7521185447390482	0.18958367611717136	0	0
TCGA-L9-A50W	1286b45d-6ad9-43cf-960a-edaa86d46441	0	0	0	0	0	1	0	0	0	0	0	0	0	0	0	0	0	0	0	0	0	0	0	0	1	1	light_smoker	middle	0.0010404796115542783	0.024624684140117918	0.7070306693752167	0.0009248707658260252	0.1213232258171068	0.04218071314142265	0.10287535714875556	0.4591641942086985	0.0010349824052991099	0.011913797465443087	0.30561880448032386	0.0008739851422525818	0.09793233515030243	0.033119436969571515	0.09034246417810897	2.1443598477259065	1.3433217714955297	0.3232277847109071	0	0
TCGA-86-8280	e8b55847-fc04-4eaa-9910-ee4bf4cc89f4	0	0	0	0	0	0	0	0	0	0	0	0	0	0	0	0	0	0	0	0	0	0	0	1	0	0	non_smoker	middle	0.0033752860411899307	0.19782608695652174	0.0596395881006865	0.035297482837528614	0.23669908466819226	0.006121281464530892	0.4610411899313501	0.23160625495424084	0.006251351156590041	0.09904878576061107	0.02264538444908842	0.076151185414715	0.2582150320674497	0.008521294227859048	0.29756071196944583	0.16218108276291227	1.6322860836692386	0.2250930077114519	0	1
TCGA-75-5126	06ea20f8-1239-420d-85d9-1c06ac1dfb59	0	0	0	0	0	0	0	0	0	0	0	0	0	0	0	0	0	0	0	0	0	0	0	0	0	0	heavy_smoker	middle	0.003441008215407114	0.4470299797840767	0.03238848982751946	0.058927265688846826	0.022968729837842487	0.016602864639339326	0.4186416620069681	0.253098402269673	0.009145886217709422	0.2030013438853218	0.015454681200537557	0.05961624608033447	0.026205763774824548	0.1908690458414216	0.2426086307301777	0.11106194690265486	1.7020863535604804	0.2051216204733448	0	0
TCGA-73-4670	426663a9-daa9-49d5-8ccc-1959d3c303b1	0	0	0	0	0	0	0	0	0	0	0	1	1	0	0	0	0	0	0	0	1	0	1	1	1	0	heavy_smoker	late	0.011664012738853502	0.21190286624203825	0.12221337579617834	0.027627388535031848	0.020461783439490445	0.025119426751592358	0.5810111464968153	0.11182141674942073	0.014730221780867263	0.07720953326713009	0.03976332340284674	0.05443147964250248	0.01874379344587885	0.0305569347898047	0.6527432969215492	0.5679925994449584	1.2511059106512352	0.4505850963015046	0	1
TCGA-49-6743	10c7fa9e-0d67-419c-8f68-a7bfd6265e0c	0	0	0	0	0	1	0	0	0	0	0	1	0	0	0	0	0	0	1	0	0	0	0	0	1	0	heavy_smoker	middle	0.0034202196588277783	0.19246701931043272	0.1638306460178871	0.15890213073311665	0.08191532300894355	0.03384105538206615	0.3656236058887261	0.1990538394801028	0.008201149143053577	0.15313722601450344	0.0636612156034638	0.307698603676603	0.03776457300004911	0.05180965476599715	0.17867373831622715	0.6342105263157894	1.7708591815264452	0.1979065889918397	0	1
TCGA-49-6743	0a811e91-795d-4d6a-8fed-af2114247df9	0	0	0	0	0	1	0	0	0	0	0	1	0	0	0	0	0	0	1	0	0	0	0	0	1	0	heavy_smoker	middle	0.0010785624919107813	0.12275479241267236	0.21423127255993213	0.03862691804363145	0.1550685246703194	0.006715849116297798	0.46152408070523604	0.4037114961044084	0.004059962523422861	0.08358262927775402	0.09053552056280614	0.06647161313652651	0.07948979256385813	0.021039481902758145	0.25110950392846576	0.6065306787182932	1.623179897896696	0.25241793701986603	0	1
TCGA-99-AA5R	34589f93-c269-48fb-96b7-01a9c2d06487	0	0	0	0	0	0	0	0	0	0	0	0	0	0	0	0	0	0	0	0	0	0	0	0	1	0	heavy_smoker	early	0.010841622890354308	0.2187325360456019	0.2068849893819157	0.035095562758466516	0.06572035319101374	0.01654185760590142	0.4461830781267464	0.2825087565674256	0.024408931698774082	0.12324868651488614	0.12445271453590193	0.056808231173380026	0.0417031523642732	0.056151488616462346	0.29071803852889666	0.7171638899651298	1.781376888276887	0.20372200601304746	0	0
TCGA-55-6987	8c0add7a-8d45-4ae9-9046-566a145c54ed	0	0	0	0	0	0	0	0	0	0	0	0	0	0	0	0	0	0	0	0	0	0	0	0	1	1	light_smoker	early	0.00625	0.3474264705882353	0.15992647058823528	0.009926470588235294	0.20698529411764705	0.007720588235294119	0.2617647058823529	0.4587280108254398	0.004510599909788002	0.14479025710419485	0.08028867839422643	0.008570139828597204	0.15381145692377085	0.0040595399188092015	0.14524131709517366	0.4277286135693215	1.495455715070881	0.2827051554915893	0	0
TCGA-38-4632	5c53ec53-ad81-42bc-84a3-3bc822fb60ec	0	0	0	0	0	0	0	0	0	0	0	0	0	0	0	1	0	0	0	0	0	0	0	1	0	1	light_smoker	late	0.0	0.3381482770623042	0.3620779672815872	0.0003480682213713888	0.06595892794987818	0.024712843717368604	0.2087539157674904	0.2839366515837104	0.0	0.2334087481146305	0.23538838612368024	0.0005656108597285067	0.05608974358974359	0.0476998491704374	0.14291101055806935	1.3814741035856577	1.626565772088909	0.21635256993213808	0	0
TCGA-44-7662	81b31d28-aa6d-4bb2-a796-05fb4d5d1be0	0	0	0	0	0	0	0	0	0	0	0	0	0	0	0	0	0	0	0	1	0	0	0	1	0	1	heavy_smoker	early	0.0007980845969672786	0.2733439744612929	0.17597765363128492	0.0007980845969672786	0.05826017557861132	0.0	0.4908220271348762	0.5878192534381139	0.0003929273084479371	0.07583497053045186	0.06208251473477407	0.0007858546168958742	0.04400785854616896	0.0	0.2290766208251473	0.2947860962566845	1.1642106612310248	0.4095502178855261	0	0
TCGA-73-4676	65b7785c-7068-4a59-8c87-3af096ba27a9	0	0	0	0	0	0	0	0	0	0	0	1	0	0	0	0	0	0	0	0	0	0	0	1	0	1	heavy_smoker	middle	0.06036917938422726	0.2168529145273332	0.16387442926430615	0.008154636061612805	0.04990495140973937	0.3819887362979018	0.11885515305487945	0.4623080786826493	0.04549095203833675	0.05307956504622402	0.17410368841888058	0.023661811221373008	0.04884406011158927	0.07082252962817154	0.12168931485277547	0.2708559682865952	1.6373246997728796	0.27169746444988346	1	1
TCGA-38-4630	f401c82b-7e72-479e-a9aa-0110cb3ae924	0	0	0	0	0	0	0	0	0	0	0	0	0	0	0	0	0	0	0	0	0	0	0	1	1	0	non_smoker	early	0.000437504206771219	0.12320791546072556	0.2817863633304166	0.012956855354378408	0.07437571515110722	0.2348387965268897	0.27239684996971125	0.5724487146195794	0.00025967281225655674	0.043105686834588416	0.1037392884964944	0.0058859170778152855	0.055353587812689335	0.10170518480048472	0.11750194754609193	0.6330233613064187	1.3665544972442614	0.3675668545108279	1	0
TCGA-55-8302	4358b221-3eab-4439-ae55-23532dc4bf67	0	0	0	0	0	0	0	0	0	0	0	1	1	0	0	0	0	0	0	0	1	0	0	1	0	1	heavy_smoker	early	0.00564838785596611	0.1652153447870087	0.012708872675923749	0.010120028241939279	0.29465756648623204	0.008001882795951987	0.5036479171569781	0.4784205693296602	0.0013774104683195593	0.03856749311294766	0.007805325987144169	0.003443526170798898	0.17079889807162535	0.0013774104683195593	0.29820936639118456	0.02591170825335893	1.216497544157818	0.3485513579740977	0	0
TCGA-73-4668	f886f304-7056-4af4-8ccf-60c832b9fed6	0	0	0	0	0	0	0	0	0	0	0	0	0	0	0	0	0	0	0	0	1	0	0	0	1	0	heavy_smoker	middle	0.011658948515390902	0.21503677472078453	0.11751566330700082	0.06657586488695179	0.04140561154998639	0.010569327158812312	0.5372378098610733	0.17751393263872062	0.010273806639205234	0.03724254906711897	0.014029561424763751	0.1662951296341168	0.015216864550520959	0.021153380179307003	0.5582747758662466	0.29443079443079445	1.3053092042963712	0.3732043974068068	0	1
TCGA-64-1681	81b09342-e824-4610-8485-394dc9eb0a55	0	0	0	0	0	1	0	0	0	0	0	0	0	0	0	0	0	0	0	0	0	0	0	1	0	0	non_smoker	early	0.00033472803347280337	0.2746443514644352	0.2461924686192469	0.006025104602510461	0.03430962343096234	0.1389121338912134	0.299581589958159	0.1930434782608696	0.0011067193675889327	0.2406324110671937	0.16648221343873518	0.015177865612648219	0.04205533596837945	0.08885375494071146	0.2526482213438735	1.2047502047502048	1.7258197866844558	0.19661242637754064	0	0
TCGA-97-7552	08803393-a313-4c89-8387-bf7f2ee79713	0	0	0	0	0	0	0	0	0	0	0	0	0	0	0	0	0	0	0	0	0	0	0	0	1	1	heavy_smoker	early	0.00047689067281325763	0.048126217064737915	0.1989428923419306	0.017923141119898258	0.11620236060883042	0.052537455788260544	0.565791042403529	0.3051327288392894	0.0005744061051163173	0.04139826857588315	0.08759693103023837	0.02055553276166249	0.07069297993681532	0.015960283920731958	0.458088868830263	0.6731208820761059	1.4024238440575283	0.3180135208667652	0	0
TCGA-44-7670	60e737e3-e9e0-4946-a99e-c45a676981dc	0	0	0	0	0	0	0	0	0	0	0	0	0	0	0	0	0	0	1	0	0	1	0	1	0	0	heavy_smoker	middle	0.0001993752907556324	0.10686515584501896	0.0925101349106134	0.058416960191400275	0.05742008373762213	0.003322921512593873	0.6812653685119957	0.3242877492877493	0.00014245014245014244	0.0608974358974359	0.05327635327635328	0.05790598290598292	0.04401709401709402	0.002207977207977208	0.4572649572649573	0.3057324840764331	1.3668486111746876	0.3260961558753581	0	1
TCGA-97-8179	b5634338-64a7-408a-9a63-dc4ee09d1366	0	0	0	0	0	0	0	0	0	0	0	0	1	0	0	0	0	0	0	0	0	0	1	1	1	1	heavy_smoker	early	0.005259602393360355	0.04613009071607798	0.21781509361127202	0.012931866435051148	0.1514668982821849	0.031364601428295696	0.535031847133758	0.15908962237445504	0.005604936873690766	0.04005548321349714	0.08107343033459774	0.02468436845383004	0.078072807563834	0.02358036573628489	0.5878389854498104	0.8032028469750889	1.3452256849612163	0.3863336538960737	0	0
TCGA-55-8511	1e605cac-7d40-4e2c-a75c-17f80beeb4ef	0	0	1	0	0	0	0	0	0	0	0	0	0	0	0	0	0	0	0	0	0	0	0	0	1	0	heavy_smoker	early	0.014909011181758388	0.21135715851786888	0.1043630782723087	0.024775268581451442	0.16224512168384125	0.10019732514799386	0.3821530366147775	0.6686036273991899	0.0051065328402887826	0.0489522803310442	0.03733051593590421	0.008452192287374538	0.07413276985384751	0.01901743264659271	0.13840464870575805	0.12536212799578614	1.1488203058769293	0.47593139706715204	0	0
TCGA-55-8505	1fabf120-73a9-4992-bc88-55a942461a20	0	0	0	0	0	0	0	0	0	0	0	1	0	0	0	0	0	0	0	0	0	0	0	0	0	1	non_smoker	middle	0.0055821371610845286	0.014354066985645932	0.08213716108452951	0.01594896331738437	0.17543859649122806	0.3947368421052632	0.3118022328548644	0.4512743628185907	0.006746626686656672	0.005997001499250375	0.031484257871064465	0.021739130434782608	0.14992503748125938	0.1386806596701649	0.19415292353823088	0.17109634551495018	1.4923037875159275	0.2845990797704596	0	1
TCGA-97-7937	c0a7cde2-b866-432b-8011-70214cd25d2b	0	0	0	0	0	0	0	0	0	0	0	0	0	0	1	0	1	0	0	0	0	0	0	1	1	1	heavy_smoker	early	0.001037025656782916	0.11232524197265326	0.5368336149946228	0.009794131202949762	0.06708019665079121	0.03147564910124443	0.2414541404209556	0.4300356988316746	0.0010547382085677195	0.062202509736044985	0.23777585460839465	0.009979446127217654	0.06788186932064041	0.015523582864560797	0.17554630030289914	1.7580026413433116	1.4831029925075807	0.28110334669700965	0	0
TCGA-50-5068	205cc173-6d4b-4dd9-b443-b672bc271e39	0	0	0	0	0	0	0	0	0	0	0	0	0	0	0	0	0	0	0	0	0	0	0	0	0	0	heavy_smoker	middle	0.006617011371949192	0.28270266675533684	0.5502094832745893	0.003025869521846113	0.037208219724679116	0.00458868125290949	0.1156480680986899	0.14187163922820864	0.0671928424033378	0.11570845445918874	0.13244265035923544	0.015725022969980868	0.06570167643204651	0.013495805154313084	0.4478619089936889	1.7567682344197897	1.6378162975354282	0.26089835507267384	0	1
TCGA-50-5068	2b646eef-31ae-415e-95f5-f7eea24b0e40	0	0	0	0	0	0	0	0	0	0	0	0	0	0	0	0	0	0	0	0	0	0	0	0	0	0	heavy_smoker	middle	0.00014253948343691201	0.3252465933063459	0.3464564684417584	0.02716802554307543	0.03711728148697189	0.0015964422144934148	0.2622726495239181	0.1882252671605585	0.0027535566773749425	0.2373740684892589	0.1960925719530584	0.07102427937673463	0.025568740575624468	0.0019886798225485693	0.27697283594484146	1.4110066179031695	1.6409725242768218	0.2126511938927207	0	1
TCGA-49-4488	2474a315-40d1-4953-a20c-de182ba9d05a	0	0	0	0	0	0	0	0	0	0	0	1	0	0	0	0	0	0	0	0	0	0	0	1	1	0	non_smoker	early	5.628570624489911e-05	0.039315565812062025	0.3946190864829877	0.021726282610531056	0.1926378296231672	0.0004221427968367433	0.35122280696817043	0.19975299606623365	0.00011435367303997805	0.02012624645503613	0.21640289086085449	0.02765071814106669	0.1610557131095051	0.0006632513036318728	0.3742338303906321	1.605449965651477	1.4985925996985523	0.2538914541335672	0	0
TCGA-49-4488	1200c2f9-f3de-4679-b732-42b6080649be	0	0	0	0	0	0	0	0	0	0	0	1	0	0	0	0	0	0	0	0	0	0	0	1	1	0	non_smoker	early	0.0007856581672737662	0.03664023998285837	0.3322619812870509	0.01649882151274909	0.217984429683594	0.0017141632740518536	0.3941147060924221	0.1790560766314109	0.0006485731390939932	0.02499501097585312	0.1850927958491319	0.019157852724007184	0.1956196367990421	0.0012971462781879864	0.3941329076032728	1.2961827807188633	1.4877156618795233	0.2609220899413428	0	0
TCGA-49-4488	23c0263d-ffb7-471f-b325-30a3b8f61282	0	0	0	0	0	0	0	0	0	0	0	1	0	0	0	0	0	0	0	0	0	0	0	1	1	0	non_smoker	early	0.0	0.04233840590628296	0.260735271960223	0.022600572547837882	0.21304806388428507	0.003992767816784692	0.4572849178845864	0.17798342838695794	0.0	0.04019154202087593	0.24163348757129025	0.01694824061121274	0.1878833530614441	0.003282040245345959	0.33207790810287313	1.0462515114873034	1.5476760147481463	0.2375541092018353	0	0
TCGA-49-4488	c592da75-048a-4a97-adcb-6b5cac047280	0	0	0	0	0	0	0	0	0	0	0	1	0	0	0	0	0	0	0	0	0	0	0	1	1	0	non_smoker	early	0.0015620285070202526	0.10360864085769564	0.34998313719225377	0.017182313577222785	0.21243587695475444	0.003354811225304861	0.3118731916857483	0.3540174854288093	0.00126977518734388	0.05343463780183181	0.14360949208992507	0.023376353039134056	0.14895920066611154	0.006536219816819317	0.26879683597002496	1.1593461515846415	1.5687635302800569	0.24383869759519025	0	0
TCGA-49-4488	eced89b1-bd67-4647-bff1-5a12b7792202	0	0	0	0	0	0	0	0	0	0	0	1	0	0	0	0	0	0	0	0	0	0	0	1	1	0	non_smoker	early	0.0008604712734974848	0.03743050039714059	0.14843129467831612	0.024755096637543026	0.13777468890653954	0.002680698967434472	0.6480672491395287	0.30857589372924393	0.0006251220941590152	0.03035749169759719	0.09204922836491504	0.01812854073061145	0.11342058995897634	0.0019144364133619847	0.434928697011135	0.567865282349962	1.3867680241554363	0.3069736214794284	0	0
TCGA-49-4488	607ae944-489d-4b2f-be0a-f91fe1ad2a43	0	0	0	0	0	0	0	0	0	0	0	1	0	0	0	0	0	0	0	0	0	0	0	1	1	0	non_smoker	early	0.00030494566422710137	0.16333998669328012	0.39814814814814814	0.010922599245952541	0.16827456198713686	0.005932579285872699	0.25307717897538257	0.33418914428972724	0.0006041018515721751	0.07892590690790467	0.2268402452653517	0.01730751804754281	0.11583653003896455	0.0039266620352191375	0.22236989156371764	1.298083875632683	1.5836684069250206	0.23254998397465976	0	0
TCGA-49-4488	5b5d0bfb-4e63-46da-8a8d-65b488f2c994	0	0	0	0	0	0	0	0	0	0	0	1	0	0	0	0	0	0	0	0	0	0	0	1	1	0	non_smoker	early	0.00043372187584711297	0.08202764976958525	0.3465166711846029	0.015776633233938738	0.19151531580374084	0.0036595283274600157	0.36007047980482515	0.18994968631592024	0.0004762200550758847	0.0624262376545127	0.20494026544091765	0.02051887280783485	0.1537155516905812	0.0026709733523821357	0.3653021926827753	1.393394375408764	1.568439586845801	0.2394809787140853	0	0
TCGA-49-4488	4fd20a90-c369-412b-b0cc-bb1595a62729	0	0	0	0	0	0	0	0	0	0	0	1	0	0	0	0	0	0	0	0	0	0	0	1	1	0	non_smoker	early	0.0016563674587500795	0.01898451933490476	0.16716570045231574	0.06198636682168567	0.2287061221889533	0.0016563674587500795	0.5198445562846403	0.11662868811221926	0.0016868396910419935	0.012074220946405848	0.08718297771595987	0.04977656772513391	0.18578911544494087	0.0016276523334615724	0.5452339380308366	0.6658208576503426	1.3306164619740517	0.355629753278846	0	0
TCGA-49-4488	d3df51fb-1dc1-47eb-bfe8-bd242a075161	0	0	0	0	0	0	0	0	0	0	0	1	0	0	0	0	0	0	0	0	0	0	0	1	1	0	non_smoker	early	0.002311953486242732	0.05983610309939112	0.20086526576019773	0.019708831204504874	0.14574463214759878	0.0014878908574829466	0.5700453234445818	0.2999709739557221	0.002612343985012006	0.038472702324722274	0.12188299865424705	0.02417077868960604	0.11309602343193392	0.0013721402749558012	0.3984220386838008	0.7719035890218157	1.4707486468966162	0.2784419644786271	0	0
TCGA-69-7761	76bf3b93-3519-45d8-b9d2-a3ed0c91a55e	0	0	0	0	0	0	0	0	0	0	0	0	0	0	0	0	0	0	0	0	0	0	0	0	1	1	light_smoker	early	0.0003692653097397418	0.4295441789016573	0.4201500694218782	0.00451980739121444	0.0446220200289504	0.0010191722548816872	0.09977548669167824	0.42881498631866977	0.0006103978109871606	0.20418859187539465	0.22822563670806145	0.006251315512523679	0.045864028625552514	0.0009892654178067775	0.08505577773100399	1.396210670986109	1.4187314970186269	0.2870406394187205	0	1
TCGA-73-4675	725c508b-fc50-4fc1-8c62-78400b9948f4	0	0	0	0	0	0	0	0	0	0	0	0	0	0	0	0	0	0	0	0	0	0	0	0	0	1	heavy_smoker	middle	0.05113029419406993	0.08779628720732165	0.0064093310621589645	0.00609175159511505	0.06770216820163409	0.03253745994168086	0.7483327077980194	0.6556889273180407	0.017191394130512183	0.024413814149839785	0.0020599155688927322	0.00727328213213977	0.02118406998626723	0.010452164182900158	0.2617364325314074	0.008610324632509794	0.9659523301699864	0.4999406643176584	0	1
TCGA-78-8662	1c0e4eb7-7a12-48e7-af12-eabd16a24db7	0	0	1	0	0	0	0	0	0	0	0	0	0	0	0	0	0	0	0	0	1	0	0	1	0	0	heavy_smoker	early	0.008928874554405025	0.1871329146155152	0.3576981836700051	0.016126294347309455	0.047631980987947714	0.042607367170259716	0.3398743846545578	0.2594995162283402	0.0163822675697071	0.0500703667868766	0.08747471193596623	0.03762424135807898	0.02735508839827601	0.09218049080833847	0.4294133169144164	0.8928056944326752	1.5850880832575334	0.2728241685000764	1	0
TCGA-55-8619	321d82eb-f8c8-4172-93c2-06b941edecea	0	0	0	0	0	0	0	0	0	0	0	0	0	0	0	0	0	0	0	0	0	0	0	0	1	0	non_smoker	middle	0.0022559217947111165	0.14162175711242012	0.18924677277854368	0.06366712620629153	0.07682667000877302	0.04950495049504952	0.47687680160421103	0.5025030592946935	0.004894871509622872	0.033374123929246866	0.04472132606519079	0.040716431193681166	0.061408388029814215	0.02124819223495384	0.29113360774279673	0.3342926721275183	1.3670404428851008	0.346286194640856	0	0
TCGA-64-5781	cd9b72da-9300-4439-9697-e2b257f3510a	0	1	0	0	0	0	0	0	0	1	0	1	0	0	1	0	0	0	0	0	0	0	0	0	0	0	light_smoker	early	0.0	0.16713995943204868	0.6430020283975659	0.0008113590263691682	0.11075050709939148	0.0	0.07829614604462475	0.04363438520130577	0.000544069640914037	0.2632208922742111	0.5463547334058759	0.000544069640914037	0.062023939064200215	0.0	0.08367791077257887	3.9526184538653366	1.2064669116117208	0.3805422462083851	0	0
TCGA-44-A47G	1ee35c11-7edc-473c-86ba-d7e8c494cb8f	0	0	0	0	0	0	0	0	0	0	0	0	0	0	1	0	0	0	0	0	0	0	0	1	1	0	light_smoker	early	0.0	0.04128485565080303	0.3918612671199133	0.0023647650014779783	0.18592964824120609	0.012907675633067295	0.3656517883535324	0.3720900486057816	0.0	0.020977232028651836	0.2127142491685853	0.0040931184446149895	0.14300332565873625	0.011639805576873882	0.2354822205167562	1.3671364730147817	1.4711609359525817	0.2601924663558216	0	0
TCGA-64-1677	1aaef477-6e25-40de-a454-f8080a946fa4	0	1	0	0	0	0	0	0	0	0	0	0	0	0	0	0	0	0	1	0	0	0	0	1	1	0	heavy_smoker	middle	0.005997258396161754	0.1653529814941741	0.1920836189170665	0.008567511994516792	0.031014393420150787	0.0339273474982865	0.5630568882796436	0.055817844976991576	0.01810793043686129	0.17743381342257813	0.10506185382178927	0.029821311181497636	0.02276937787605331	0.03926373035319429	0.5517241379310345	1.2002141327623126	1.4233452949364718	0.35331320030316865	0	1
TCGA-55-6970	9a5f532e-2a58-4144-b405-591b094d8c31	0	0	0	0	0	0	0	0	0	0	0	0	0	0	0	0	0	0	0	0	0	0	0	0	1	0	light_smoker	middle	0.03323540213000367	0.2795170767535806	0.15185457216305545	0.02175908923980904	0.039983474109438116	0.2152956298200514	0.2583547557840617	0.5549618952948973	0.031933399602385684	0.07223326706428099	0.036779324055666	0.011348575215374421	0.030028164347249836	0.0651921802518224	0.1975231941683234	0.2468840958280469	1.4025266864999353	0.3598687242021693	1	1
TCGA-05-4424	2558e9f4-481d-43f8-a2ff-91d8bdfa57a5	0	0	0	0	0	0	0	0	0	0	0	0	0	0	0	0	1	0	0	0	0	0	0	1	1	1	heavy_smoker	middle	0.002581755593803787	0.0032271944922547327	0.060240963855421686	0.0	0.5436746987951807	0.10154905335628228	0.2887263339070568	0.7034854352584611	0.0003367570298029971	0.0005051355447044957	0.012628388617612393	0.0	0.17073581411011954	0.032833810405792224	0.07947465903350732	0.06701771182383916	0.9243816591034696	0.5315966011411805	1	1
TCGA-44-6779	58402889-043b-4896-afee-43f78498176a	0	0	0	0	0	0	0	0	0	0	0	1	0	0	0	0	0	0	0	0	0	0	0	1	0	0	light_smoker	middle	0.0004032258064516129	0.4610887096774193	0.1967741935483871	0.0	0.1844758064516129	0.0010080645161290322	0.15625	0.8361852861035423	0.00010899182561307902	0.04970027247956403	0.023651226158038142	0.00010899182561307902	0.04752043596730245	0.00010899182561307902	0.04261580381471389	0.12721584984358708	0.6695779502868324	0.7063096644863353	0	1
TCGA-49-4510	864937f1-2f1c-44d1-82ab-fc6cfec2f4be	0	0	0	0	0	0	0	0	0	0	0	0	1	0	0	0	0	0	0	0	0	0	0	0	0	0	heavy_smoker	middle	0.0003547875448701895	0.03604224058769513	0.19784623090408213	0.0203898489022456	0.3680816428750313	0.007220970030887386	0.37006427915518825	0.3858660307825711	0.002191873208565166	0.026182045908904786	0.08042488619119878	0.02767541007298216	0.1514319435412	0.0031071609220319385	0.3231206493725462	0.5917602996254682	1.4470490088099757	0.2841652302142059	1	1
TCGA-49-4510	12e28d9f-920c-4734-9cfb-211475ec2875	0	0	0	0	0	0	0	0	0	0	0	0	1	0	0	0	0	0	0	0	0	0	0	0	0	0	heavy_smoker	middle	0.0010129709697344039	0.06638665843113033	0.3343792464484249	0.029129092032118588	0.14925262507720816	0.0012353304508956149	0.4186040765904879	0.4179306202132452	0.004655353656705211	0.01890030678137001	0.07150365777787313	0.03333833908995345	0.07092442022611717	0.0009653959195932467	0.3817819063351425	0.6947281967044813	1.3286357596411955	0.33205774453340664	1	1
TCGA-55-8615	e1c95bd5-74a7-4db3-9d7e-6fe8e533756b	0	0	0	0	0	0	0	0	0	0	0	0	1	0	0	0	0	0	0	0	0	0	1	0	1	1	heavy_smoker	middle	0.01024725016452007	0.3778320955156529	0.12277897903544233	0.08489235686753784	0.07896963429538402	0.07643132462160382	0.2488483594998589	0.6872266763848397	0.0046465014577259465	0.08372813411078718	0.02879008746355685	0.035896501457725945	0.0378097667638484	0.021683673469387755	0.10021865889212828	0.17314066021476865	1.1494154710078257	0.4933734628534879	1	1
TCGA-86-8278	656e47e3-ca31-490b-9827-999f61691503	0	0	0	0	0	0	0	0	0	0	0	0	0	0	0	0	0	0	0	0	0	0	0	0	0	0	non_smoker	middle	0.02115175318222685	0.4417735295509393	0.03326550891969905	0.02224009842426537	0.19836275020110727	0.017176927080868782	0.2660294326408934	0.6129300039845929	0.004582281843538319	0.07580688006375348	0.006740603001726657	0.10947669013149157	0.09735688670474167	0.0035861336166821624	0.08952052065347324	0.03808440327211658	1.2591381078904889	0.410986598928646	0	0
TCGA-55-8614	8c16d1c1-57d4-437a-9062-3f9baf710bf3	0	0	0	0	0	0	0	0	0	0	0	0	0	0	0	0	0	0	0	0	0	0	0	1	1	1	heavy_smoker	early	0.03819397080889374	0.0692947756104215	0.036147865229845866	0.05694993861683264	0.04651480016368845	0.4706724867003138	0.2822261628700041	0.4896576005633307	0.01654783909867089	0.0236774931784174	0.01628377783645806	0.026406126221283337	0.034680045770618784	0.21864272511222604	0.17410439221899482	0.09527233507100484	1.4224928042808995	0.3208811515832275	0	0
TCGA-44-6145	41004669-5599-407e-b6d3-f624485929e9	0	0	0	0	0	0	0	0	0	0	0	0	1	0	0	0	0	0	0	0	1	0	0	1	0	0	heavy_smoker	early	0.001525940996948118	0.25930824008138353	0.4196337741607325	0.010274669379450662	0.0491353001017294	0.03886063072227874	0.22126144455747712	0.5063468158347676	0.0032271944922547327	0.09821428571428573	0.1802925989672977	0.010327022375215149	0.06486660929432014	0.010219449225473324	0.12650602409638553	0.8763543658381134	1.4329368753791898	0.31897151551867664	0	0
TCGA-55-6712	d262b3b1-22c8-4250-81bd-cab5c1e23146	0	0	0	0	0	0	0	0	0	0	0	0	0	0	1	0	0	0	0	0	0	0	0	0	0	1	light_smoker	middle	0.11554054054054055	0.027702702702702704	0.0	0.10202702702702704	0.05135135135135136	0.5817567567567568	0.12162162162162166	0.07818532818532818	0.13320463320463322	0.02557915057915058	0.0	0.07456563706563707	0.03305984555984556	0.6011100386100386	0.0542953667953668	0.0	1.331988881175928	0.3954449657876299	0	1
TCGA-50-7109	99b94f7c-e758-4f02-b81f-afd72a29e822	0	0	0	0	0	0	0	0	0	0	0	0	0	0	0	0	0	0	0	0	0	0	1	0	0	1	heavy_smoker	early	0.005770724669847963	0.05598712684496726	0.5013317056930419	0.017589612695594274	0.02929752524692043	0.016424370214182662	0.3735989346354456	0.10238326848249027	0.009423638132295721	0.06465831712062257	0.3852748054474709	0.029851653696498056	0.02824051556420233	0.01079158560311284	0.3693762159533074	2.6826009501187653	1.444151633005077	0.3014324074858249	0	0
TCGA-49-6744	2333b217-e49b-41fd-bbb0-730a42322fe9	0	0	0	0	0	0	0	0	0	0	0	0	0	0	0	0	0	0	0	0	0	0	0	0	0	0	light_smoker	middle	0.0014834349761002142	0.06538102302071315	0.4044283281138399	0.04788198450634582	0.2530904895335421	0.003488819295643097	0.22424592055381573	0.2981858622367415	0.002015708625842775	0.045689395519102886	0.12592386645351128	0.09969648525289034	0.12492759667292233	0.0018071870438590395	0.3017538981951299	1.1439005439005439	1.6379171784789364	0.2234681871078565	0	1
TCGA-49-6744	563661a2-4f59-4e30-b553-a033feebd7e9	0	0	0	0	0	0	0	0	0	0	0	0	0	0	0	0	0	0	0	0	0	0	0	0	0	0	light_smoker	middle	0.00014603336862473076	0.02718046073527801	0.15468584571574606	0.050764849768172034	0.18053375196232332	0.006279434850863423	0.5804096235989924	0.1372047765456409	0.00035697424027820963	0.0511394387443719	0.09410301585656544	0.10246312225791963	0.1317695558549533	0.003719441277737474	0.4792436752225331	0.7112043642467478	1.5236156857290957	0.2878461396832103	0	1
TCGA-49-6744	114a7487-c413-4855-af3a-dc217068df9d	0	0	0	0	0	0	0	0	0	0	0	0	0	0	0	0	0	0	0	0	0	0	0	0	0	0	light_smoker	middle	0.0002571575518601063	0.07519715412309275	0.4732127550145723	0.03673067032401851	0.20735470598319905	0.00400737184981999	0.20324018515343734	0.2587151157253072	0.0016906372035431945	0.0642204019430422	0.3426754929040861	0.037860748642727884	0.1207257834079436	0.002285931993523193	0.17182588817982666	2.0323976069949383	1.5996149595997888	0.2340246352228122	0	1
TCGA-49-6744	abc82330-3aa8-4fcb-8d28-b2e960275519	0	0	0	0	0	0	0	0	0	0	0	0	0	0	0	0	0	0	0	0	0	0	0	0	0	0	light_smoker	middle	0.0013259205843355276	0.035939426364884036	0.3079857638000419	0.038498220475005236	0.12459001139826467	0.0036520970480820674	0.4880085603293866	0.19191548675812486	0.002420952241214878	0.051665321693199324	0.17748147604724526	0.05747927518157143	0.08392634436211578	0.0032829579634656297	0.4318281857530629	1.2652905198776758	1.5448333693788778	0.2678402530500918	0	1
TCGA-44-6147	11203d58-feef-488f-99fb-268eb59d0fe6	0	0	0	0	0	0	0	0	0	0	0	0	0	0	0	0	0	0	0	0	0	0	0	0	1	0	non_smoker	early	0.002954661232806928	0.2149770759042282	0.35832908813041264	0.006316861946001019	0.06754966887417219	0.01619969434538971	0.3336729495669893	0.576088044022011	0.0013006503251625813	0.06513256628314157	0.1073536768384192	0.008304152076038018	0.09644822411205604	0.008504252126063032	0.13686843421710854	0.6108023619312262	1.321913924058702	0.3758226987430683	0	0
TCGA-49-4505	40f795f6-4392-41b5-aaa7-cb9d68d216de	0	0	0	0	0	0	0	0	0	0	0	0	1	0	0	0	0	0	0	0	0	0	0	1	0	0	heavy_smoker	middle	0.009672759248790906	0.1733873500408266	0.23607185478299106	0.04170592299478676	0.1132152502983481	0.023962062684504744	0.4019847999497519	0.37092592076281816	0.01569688014051914	0.0860400925641955	0.08871664761479912	0.05163520785122815	0.05841023782306856	0.042741238464326536	0.2858337747790448	0.5650180396873121	1.670658874506734	0.2427116826746432	0	0
TCGA-49-4505	cecb2d69-6b1c-49c7-8cee-4b8cac45a594	0	0	0	0	0	0	0	0	0	0	0	0	1	0	0	0	0	0	0	0	0	0	0	1	0	0	heavy_smoker	middle	0.020258315640481247	0.1107867421561689	0.11936777541873085	0.05959542344892664	0.19795352677518285	0.022263505543760317	0.4697747110167492	0.2118972120413458	0.04474323600873039	0.06990487172095705	0.04266359181320265	0.12014578099905285	0.10029650372688713	0.07101676069678375	0.3393320429930404	0.3933534156058692	1.82817788782234	0.19829327184955967	0	0
TCGA-49-4505	cff02d57-3438-47f4-9e9a-08130bf36978	0	0	0	0	0	0	0	0	0	0	0	0	1	0	0	0	0	0	0	0	0	0	0	1	0	0	heavy_smoker	middle	0.0015059458898063042	0.09027020477402156	0.0965363244534455	0.03593498468089526	0.18237524017240486	0.006941198871406069	0.5864361011580205	0.367466496967882	0.002657782436175788	0.030751665793217038	0.03591749644381223	0.03348431534027102	0.11387287564572884	0.0064011379800853465	0.4094482293928277	0.2840625477512352	1.3692852303108778	0.3190514800031695	0	0
TCGA-49-4505	025e9c9e-fcea-47df-ab26-f298514479b8	0	0	0	0	0	0	0	0	0	0	0	0	1	0	0	0	0	0	0	0	0	0	0	1	0	0	heavy_smoker	middle	0.01833740831295844	0.128857463820789	0.18420009251305086	0.022203132227582103	0.2264256921958633	0.02296306086037137	0.3970131500693848	0.39952480145814345	0.02161176930087228	0.06066918370003905	0.06180835828668142	0.02844681682072647	0.1422015362582997	0.0332313500846244	0.2525061840906132	0.4541751527494908	1.630783468563089	0.2534823524913089	0	0
TCGA-44-2668	eb027513-d3cf-40db-bc90-e9aa1057ca89	0	0	0	0	0	0	1	0	0	0	0	0	0	0	0	0	0	0	1	0	0	0	0	1	0	1	heavy_smoker	early	0.0004770992366412214	0.459764631043257	0.22185114503816794	0.0671119592875318	0.017811704834605598	0.00015903307888040714	0.2328244274809161	0.23093434343434344	0.0008838383838383838	0.4343434343434344	0.1457070707070707	0.027777777777777776	0.024747474747474747	0.0003787878787878788	0.13522727272727272	0.7627118644067796	1.4521698497260147	0.28288682277318644	0	0
TCGA-78-7540	723d973a-8b4c-47ec-9309-67bd1381e617	0	0	0	0	0	0	0	0	0	0	0	0	1	0	0	0	0	0	0	0	0	0	0	0	1	0	non_smoker	early	0.03577671166648072	0.16698278106288816	0.2941723381308341	0.06277660009669382	0.1559745620885864	0.0546320056528692	0.2296850013016475	0.446507835854697	0.0174834677054081	0.10254552042757496	0.10739197391068032	0.06621976628317783	0.07527855784038409	0.05802155992390615	0.12655131805417158	0.8023939947250963	1.7051914282272302	0.2511571951772238	0	0
TCGA-55-A48X	7cd780b7-b00a-4a1f-a3e9-67647209b4e8	0	0	0	0	0	0	0	0	0	1	0	0	0	0	0	0	0	0	0	0	0	0	0	0	0	0	heavy_smoker	middle	0.0012690355329949238	0.14403553299492386	0.5418781725888325	0.07328680203045686	0.02982233502538072	0.012055837563451776	0.1976522842639594	0.3941524796447076	0.0055514433752775726	0.07586972612879349	0.2786824574389341	0.06291635825314583	0.0307179866765359	0.009252405625462621	0.14285714285714285	1.603755868544601	1.5498374247093103	0.2642029562771443	0	1
TCGA-50-5066	e272c027-685f-4a6d-8c03-e195be06075f	0	0	0	0	0	1	0	0	0	0	0	0	0	0	0	0	0	0	0	0	0	0	0	0	1	1	non_smoker	early	0.002021693087735062	0.3150311276554778	0.4335408510365189	0.028207432128874912	0.0196072139143829	0.0076054168538604704	0.19398626532315	0.17450638133883434	0.004171106023167774	0.16144900596196132	0.21506131979235146	0.12551855462108674	0.017817876816357988	0.013646770793190216	0.2878289846530501	1.7550012990387114	1.7017470932410277	0.201891171098262	0	1
TCGA-50-5066	471077f9-ee54-472e-be49-52857da9de1d	0	0	0	0	0	1	0	0	0	0	0	0	0	0	0	0	0	0	0	0	0	0	0	0	1	1	non_smoker	early	0.0015585079202861526	0.35084312723556466	0.39149207971384775	0.021946857434849257	0.025932549821154827	0.008507920286152274	0.19971895758814512	0.31811978771796817	0.0013393985342431134	0.18526661612332576	0.2355066969926712	0.06969926712155672	0.0253727571392469	0.00988122314885014	0.15481425322213802	1.2172704162694628	1.6394139030640331	0.2205559729181192	0	1
TCGA-55-6979	b7872798-76ad-4876-aac5-178759db9076	0	0	0	0	0	0	0	0	0	0	0	0	0	0	0	0	0	0	0	0	0	0	0	1	0	0	non_smoker	middle	0.010889155902673477	0.4750675878642235	0.15049564433763893	0.012391108440973264	0.06443376389306098	0.06743766896966055	0.2192850705917693	0.7087448117933305	0.0060111635895234005	0.10956061256619436	0.0435093745527408	0.0094461142121082	0.0336338915128095	0.0148847860312008	0.07420924574209246	0.20234248788368334	1.067163027603491	0.5232009725723226	1	1
TCGA-44-3917	06f61f86-9d7d-40d6-9cd5-8156221b5ac9	0	0	0	0	0	0	0	0	0	0	0	1	0	0	0	0	1	0	0	0	0	1	0	1	0	0	light_smoker	early	0.0	0.2220324508966695	0.5226302305721605	0.006660973526900086	0.07771135781383433	0.0010247651579846288	0.1699402220324509	0.6452527949274153	0.0	0.04688803604204906	0.14967462039045554	0.0050058401468379785	0.08459869848156182	0.0003337226764558652	0.06824628733522442	0.791311093871218	1.1317958287164598	0.4527918146007652	0	0
TCGA-44-6777	6697f93e-7a51-45c8-ada4-baa6d0b9d43e	0	0	0	0	0	0	0	0	0	0	0	0	0	0	0	0	0	0	0	0	0	0	0	1	1	0	heavy_smoker	early	0.0010205331265052864	0.3982120259623627	0.055394538106706935	0.02845246356696738	0.3490223292648079	0.001714495652528881	0.16618361432012085	0.2738579190984101	0.001851479170859328	0.17057758100221376	0.03968605353189777	0.021815254578386	0.40957939223183737	0.0016904809820889515	0.0809418394043067	0.19944150499706054	1.4593965714989257	0.2804589047789594	1	0
TCGA-95-7043	f16f7113-b2d5-4430-8a55-6f6f5e7409a6	0	0	0	0	0	0	0	0	0	0	0	1	0	0	0	0	0	0	0	0	0	0	0	1	0	0	heavy_smoker	early	0.002139086109594029	0.042736209721463685	0.256872383032951	0.058574549426542874	0.1521026761332605	0.1835973056617513	0.3039777899144366	0.47156099794003203	0.001487754634927901	0.0217441062027924	0.09607461661707484	0.049496452277409016	0.11392767223620966	0.07965209430075533	0.1660563057907988	0.6848683412207256	1.568395091481931	0.2814236924133236	0	1
TCGA-55-8205	11076046-f2b1-42f5-8ab5-c34b88c007eb	0	1	0	0	0	0	0	0	0	0	0	0	0	0	0	0	0	0	0	0	0	0	0	1	1	0	heavy_smoker	middle	0.011285160855651002	0.31430015159171304	0.07495368030992082	0.036887316826680144	0.1596766043456291	0.05777328617146708	0.3451237998989389	0.7427955830864529	0.003231887961217345	0.05548074333423108	0.016698087799622948	0.010638297872340424	0.05750067330999192	0.022488553730137355	0.09116617290600593	0.08067440174039159	0.9844039269173006	0.5673491693135444	1	1
TCGA-05-4432	80e627a6-79af-4232-8cbe-d89d8d2f8511	0	1	0	0	0	0	0	0	0	0	0	0	0	0	0	0	0	0	0	0	1	0	0	1	1	1	heavy_smoker	middle	0.018732782369146	0.07283746556473829	0.2752617079889807	0.0015426997245179064	0.39206611570247935	0.02490358126721763	0.21465564738292006	0.7045764362220058	0.009152872444011684	0.015189873417721518	0.06475170399221032	0.0003894839337877313	0.12220058422590067	0.007594936708860759	0.07614410905550148	0.34521835268103923	1.0235947786935655	0.5217239878679738	0	1
TCGA-93-A4JN	7de62654-119a-4e53-af94-dede0c89c931	0	0	0	0	0	0	0	0	0	0	0	0	0	0	0	0	0	0	0	0	0	0	0	1	1	1	heavy_smoker	late	0.0002749518834204014	0.2610439006507195	0.18167445697003026	0.07398496929703967	0.02625790486664833	0.0005040784529374028	0.4562597378792045	0.2438553669750809	0.0009838981287014436	0.13901345291479822	0.07774687328527369	0.09697072903067114	0.02577056252483397	0.0013623204858943065	0.4142967966547464	0.6152234636871509	1.5184289401422668	0.266546860272087	0	1
TCGA-86-8671	2147a68a-e4d4-420e-ba24-697e90253047	0	0	0	0	0	0	0	0	0	0	0	0	0	0	0	0	0	0	0	0	0	0	0	0	1	0	non_smoker	middle	0.02991452991452992	0.3162393162393162	0.05555555555555555	0.017094017094017096	0.038461538461538464	0.0	0.5427350427350427	0.008562325766626844	0.058741537236160886	0.3215850258861012	0.028275587415372363	0.08721624850657109	0.02110712863401036	0.010951812027080845	0.4635603345280765	0.3023255813953488	1.3729487856803833	0.3308006301544412	0	1
TCGA-50-8457	12fe7a59-31df-4a52-a485-dbe0532d4b69	0	0	0	0	0	0	0	0	0	0	0	0	0	0	0	0	0	0	0	0	0	0	0	0	0	0	heavy_smoker	early	0.02822052025115573	0.2579521148140482	0.4073345753122197	0.02149313461671152	0.03443041468295039	0.032429448699372115	0.2181397916235424	0.2932611981860132	0.0354841276155621	0.11138515395019492	0.09727636778317024	0.037234465749065165	0.033123823162807965	0.04089426366457157	0.3513405998886148	1.0677337674082112	1.6829695898546229	0.2367267489550273	0	0
TCGA-L4-A4E5	6ae3e2ad-268e-462b-8198-012e8244fd03	0	0	0	0	0	0	0	0	0	0	0	0	0	0	0	0	0	0	0	0	0	0	0	1	0	0	heavy_smoker	early	0.0016780369718309858	0.3655644806338028	0.4527948943661972	0.0009903169014084507	0.011801276408450705	0.00030259683098591547	0.16686839788732394	0.27690138954151844	0.008860844465328591	0.1913808149291804	0.16511154371126174	0.012373856033653308	0.012172473204895841	0.002573225034123201	0.3306258530800385	1.33010101010101	1.500559559452037	0.2502626899133805	0	0
TCGA-38-4629	e9b17514-e9c2-424f-a03e-1cc8af729d39	0	0	0	0	0	1	0	0	0	0	0	0	0	0	0	0	0	0	0	0	0	0	0	0	1	1	heavy_smoker	middle	0.005291005291005291	0.6638951877047116	0.04509952128999748	0.008734357940707147	0.028638615940203237	0.05055849500293945	0.1977828168304359	0.20077400413691865	0.012410755988523387	0.531594048175085	0.015813705211183027	0.01995062387402416	0.037499165943817976	0.04937612597584573	0.13258157069460194	0.17846460618145565	1.3959585755208836	0.3451266224727341	0	0
TCGA-86-A4P7	5fe67602-c929-4132-92ab-101d0efd2b02	0	0	0	0	0	0	0	0	0	0	0	0	0	0	0	0	0	0	0	0	0	0	0	0	0	0	non_smoker	early	0.0017073811400052535	0.0278434462831626	0.06422379826635145	0.008799579721565538	0.13107433674809565	0.0023640661938534287	0.7639873916469662	0.1120033155468062	0.006579288193545045	0.01611148526135834	0.017510231570222246	0.03755892866393825	0.0938196135315754	0.004766098533906647	0.7116510386986479	0.2261794634597595	1.0284308461674614	0.5298369274752772	0	0
TCGA-50-8459	c46242cb-fe88-4006-88dd-b56cc4176101	0	0	0	0	0	0	0	0	0	0	0	0	1	0	0	0	0	0	0	0	0	0	0	0	1	1	light_smoker	middle	0.00980359128120473	0.17452750732742647	0.07644106053970286	0.017686891486709558	0.13890105447562578	0.00731058181450662	0.5753293130748239	0.4016999542613203	0.00878563805458149	0.0965086141180058	0.04846394267418814	0.03279844488489099	0.13073639274279614	0.0068798597347156576	0.27412715352950145	0.21529556883954834	1.5474117917939612	0.26646347817450017	0	1
TCGA-44-7672	165c9ebd-33ce-442f-ada3-9fdbd62f29d6	0	0	0	0	0	0	0	0	0	0	0	0	1	0	0	0	0	0	0	0	0	0	0	0	0	0	light_smoker	early	0.0012545083895248552	0.2877528618472636	0.3644346871569704	0.005331660655480634	0.11353300925199936	0.005331660655480634	0.22236161204328053	0.18871717552456332	0.002512878502324413	0.2379695941701219	0.31637140344264353	0.006407840180927252	0.0938560120618168	0.00402060560371906	0.15014449051388365	1.5472703062583222	1.5967546672008643	0.22375042427912328	0	0
TCGA-55-8089	12e22203-e5ae-4403-a4c3-a044f3122251	0	1	0	0	1	0	0	1	0	0	0	0	0	0	0	0	0	0	0	0	0	1	0	0	0	1	heavy_smoker	early	0.008454673555659934	0.6956317519962424	0.1395021136683889	0.004227336777829967	0.0234852043212776	0.02865194927195867	0.10004697040864256	0.5552193645990923	0.005042864346949067	0.22995461422087746	0.08673726676752395	0.003025718608169441	0.03177004538577912	0.011094301563287948	0.07715582450832073	0.26975476839237056	1.2781678798374736	0.37579104689406095	0	0
TCGA-44-7667	1c78a0d9-7310-4421-940d-84de964853c9	0	0	0	0	0	0	0	0	0	0	0	1	0	0	0	0	0	0	0	0	1	0	0	1	0	0	heavy_smoker	middle	0.009426057813154587	0.2005655634687893	0.2834101382488479	0.01770004189359028	0.09237536656891496	0.19564306661080846	0.2008797653958944	0.3017715332926084	0.004101579544462867	0.10297582686098264	0.12767257177764202	0.019809756523256828	0.0700759228553975	0.2802164237717078	0.09337638537394187	0.7825332562174667	1.7228248529810155	0.21053064267700625	0	0
TCGA-78-7158	8596f5db-bc68-4bff-a1e4-7814ecbfc5b1	0	0	0	0	0	1	0	0	0	0	0	1	0	0	0	0	0	0	0	0	0	0	0	0	0	0	light_smoker	late	0.008652519300339388	0.1418155372393988	0.3316488270615	0.011225897885354118	0.34464625368291496	0.02377578040502741	0.13823518442546526	0.549238792357522	0.006290778980847032	0.08617665629896401	0.1169991347255677	0.01492013750847735	0.12450597507074206	0.010734080119735272	0.09113444493814456	0.7572596440432598	1.4123963934565038	0.34696309440972506	0	1
TCGA-49-6745	e713d5d5-c284-44d0-8f12-de932cfff311	0	0	0	0	0	0	0	0	0	0	0	0	0	0	1	0	0	0	0	0	1	0	0	0	1	1	light_smoker	middle	0.002593642559864889	0.2220881838470354	0.15447252548404608	0.03579829905301888	0.11662343929066893	0.006665058206164425	0.4617588515592014	0.1840596081157405	0.002606768909936134	0.1333796758917322	0.09249685015423384	0.058348177434070475	0.10311943346222358	0.005191814745622801	0.4207976712864405	0.6045084385695739	1.6075425692609162	0.2513663022811999	0	1
TCGA-49-6745	d7cdeda5-6d1a-44f6-b1b2-6395ba6df6cb	0	0	0	0	0	0	0	0	0	0	0	0	0	0	1	0	0	0	0	0	1	0	0	0	1	1	light_smoker	middle	0.0026984390567917635	0.21338425772168715	0.2675190966456327	0.024514280969777483	0.06092245101295251	0.002906011291929592	0.4280554633012288	0.1618837289641218	0.002961062034249617	0.11929378670483147	0.11698662586981196	0.08367467798450377	0.041652272615111285	0.0024798894536840546	0.4710679563736861	0.9822422071488454	1.5261116091138216	0.2847795206940785	0	1
TCGA-49-6745	aea5f01b-47d7-40ed-9f98-819ce16c6fbb	0	0	0	0	0	0	0	0	0	0	0	0	0	0	1	0	0	0	0	0	1	0	0	0	1	1	light_smoker	middle	0.002725458704433737	0.22640774808974545	0.4265829561493162	0.03543096315763858	0.094807027789945	0.007495011437192778	0.20655083467172825	0.12056648702844967	0.002531645569620253	0.10923674645945608	0.16084722396290266	0.13227221456322846	0.13748590048878306	0.003158290512595564	0.3339014914149643	1.8222453222453223	1.7308145927204213	0.20024567560406287	0	1
TCGA-49-6745	9bbc7d9d-d072-4007-9771-61ffa0a005ee	0	0	0	0	0	0	0	0	0	0	0	0	0	0	1	0	0	0	0	0	1	0	0	0	1	1	light_smoker	middle	0.0011890040901740705	0.19590031389707985	0.3054789308475221	0.03100922667173975	0.10648720631598972	0.0022353276895272518	0.3576999904879673	0.1739288105333631	0.001366882392323142	0.0835750948449007	0.10745369337201516	0.1220430707431377	0.12513947779513498	0.001952689131890203	0.384540281187235	1.0301523656776264	1.6568394813394465	0.2272136330683033	0	1
TCGA-49-6745	dd743001-338b-4302-8671-5773cb80e559	0	0	0	0	0	0	0	0	0	0	0	0	0	0	1	0	0	0	0	0	1	0	0	0	1	1	light_smoker	middle	0.00012014609765474816	0.14890907343329488	0.5098519800076894	0.01177431757016532	0.061154363706266826	0.0005526720492118416	0.26763744713571697	0.2066157686948444	0.0008273339526242452	0.04370355318160706	0.10990478402229448	0.060700185787273576	0.038623432419879235	0.000972480260102183	0.5386524616813748	1.4905514576747454	1.3469224628867087	0.3520035247462792	0	1
TCGA-49-6745	c2b5977a-aab2-4408-906e-9a3e231d892a	0	0	0	0	0	0	0	0	0	0	0	0	0	0	1	0	0	0	0	0	1	0	0	0	1	1	light_smoker	middle	0.0002389010551463269	0.20953613378459088	0.5660959585904838	0.014314154887517418	0.03607405932709536	0.005355365319530161	0.16838542703563608	0.34615135485263954	0.0006693295908452988	0.08243549605959193	0.2379142826298176	0.02642772319982727	0.04940084205980784	0.0022886753751484397	0.25471229623232217	1.7736402195608785	1.5263351673168175	0.25124248499493074	0	1
TCGA-49-6745	5b708c75-ff81-41f0-afd1-7978db04e6cb	0	0	0	0	0	0	0	0	0	0	0	0	0	0	1	0	0	0	0	0	1	0	0	0	1	1	light_smoker	middle	0.0016286644951140064	0.3405718422005067	0.2470322113644589	0.016159971045964533	0.10128483532392328	0.0035468693449149475	0.2897756062251176	0.22355398413716845	0.00233437538394332	0.1889615442370961	0.1193944275319782	0.05055083068270241	0.13173521903539787	0.00244358592822137	0.2810260330634923	0.8335979482169028	1.7069648343739792	0.19883448444679847	0	1
TCGA-49-AAR9	c0485d9c-1a9b-4d31-9f42-61441f1b75f0	0	0	0	0	0	0	0	0	0	0	0	1	0	0	0	0	0	0	0	0	0	0	0	1	0	1	heavy_smoker	middle	0.0099009900990099	0.23663366336633665	0.041584158415841586	0.06930693069306931	0.07821782178217823	0.3524752475247525	0.21188118811881188	0.06725	0.01175	0.06475	0.0095	0.17075	0.04275	0.54875	0.0845	0.15613382899628253	1.4299037801375358	0.348193375	0	0
TCGA-L9-A443	ddd39a48-0c39-416c-a6e3-8221670deca6	0	0	0	0	0	0	0	0	0	0	0	0	0	0	0	0	0	0	0	0	0	0	0	0	0	0	heavy_smoker	early	0.005431055255889822	0.03392092531835623	0.32054347624608426	0.0154219726037554	0.21609297670021688	0.012400600567202356	0.3961889933084951	0.3006633941958142	0.003881780278913101	0.01986074883443899	0.13641684980180327	0.016841586395284356	0.21820123641890365	0.0063874797182115065	0.2977469243566309	1.1812965366486785	1.5264160092261712	0.2460070005496257	0	0
TCGA-L4-A4E6	31b2c3e9-40c6-4fc5-9fe8-7a16f28b4456	0	0	0	0	0	0	0	0	0	0	0	0	0	0	0	0	0	0	0	0	0	0	0	0	1	1	heavy_smoker	early	0.0006426145230882217	0.08831359588726705	0.19893509593316808	0.05563205728449463	0.051225557697603966	0.012944092536491323	0.5923069861378867	0.11122609673790776	0.0013498312710911134	0.15991001124859391	0.13169853768278966	0.06515185601799775	0.039325084364454435	0.002744656917885264	0.4885939257592801	0.8766181229773463	1.4846301045448669	0.2998115671986446	0	0
TCGA-50-6673	e402c80d-a88a-4517-9441-57d93f99d818	0	0	0	0	0	0	0	0	0	0	0	0	0	0	0	0	0	0	0	0	0	0	0	1	1	0	non_smoker	early	0.0016131723869388663	0.2653946709684597	0.02925960950102909	0.04928519775268399	0.1187072370250876	0.001501919118874117	0.5342381932469267	0.11571902170513546	0.004420258126394362	0.04245115823273076	0.024311419695169	0.05550342987010279	0.16254873751589832	0.002835637288630345	0.592210337565939	0.09477477477477478	1.2806843471398852	0.3960274241833465	1	0
TCGA-55-7283	488efacd-6714-4d17-a936-431fe8fc1d83	1	0	0	0	0	0	0	0	0	0	0	0	1	0	0	0	0	0	0	0	0	0	0	0	1	0	light_smoker	middle	0.05698051948051947	0.2982142857142857	0.04902597402597403	0.031980519480519484	0.12012987012987013	0.14642857142857146	0.2972402597402597	0.38641475483580745	0.08756935072724546	0.11515969410706252	0.02084270505323137	0.07887239466186835	0.06267806267806267	0.11336032388663968	0.13510271405008248	0.11719053162592162	1.8014432053647056	0.2119336279985317	0	1
TCGA-75-7031	c13f1d98-dc62-4f3e-9297-81106361b2d0	0	0	0	0	0	0	0	0	0	0	0	0	0	0	0	0	0	0	0	0	0	0	1	0	0	0	light_smoker	early	0.004564176778359122	0.06412111766670378	0.6099298675275521	0.0038962484693309592	0.10475342313258378	0.0006679283090281643	0.21206723811644212	0.4549291528489599	0.007838408200180886	0.036478745854687966	0.2429906542056075	0.014772384684956287	0.06587277660536629	0.0007536930961712392	0.17636418450406993	1.8154406891981445	1.4137521954165817	0.3030594713614347	0	0
TCGA-44-3919	fbaaa237-40ee-458a-87f2-a9c6e521eb0b	0	0	0	0	0	0	0	0	0	0	0	0	0	0	0	0	0	0	0	0	0	0	0	0	1	0	non_smoker	early	0.003423680456490728	0.3189728958630528	0.3631954350927247	0.00884450784593438	0.1035663338088445	0.01825962910128388	0.18373751783166906	0.3271396396396397	0.0008445945945945946	0.2257882882882883	0.22719594594594594	0.009009009009009007	0.09093468468468467	0.00788288288288288	0.11120495495495496	1.09552495697074	1.5870922874868538	0.2303983671171171	1	0
TCGA-69-7978	2723abc6-99bb-467c-a0df-b8dda9dcf527	0	0	0	0	0	0	0	0	0	0	0	0	1	0	0	0	1	0	0	0	0	0	0	0	0	1	heavy_smoker	middle	0.002239977831147238	0.2779188989469795	0.07666728246813227	0.0520968039903935	0.020182893035285424	0.005911694069831886	0.5649824496582302	0.2574963959634791	0.006487265737626142	0.20288322921672272	0.0486304661220567	0.13673714560307546	0.016122056703507928	0.011701105237866407	0.3199423354156655	0.30978818699262856	1.6079672628195163	0.23132998703863075	0	0
TCGA-86-8673	3098df06-c85b-4744-8345-38c157d32777	0	0	0	0	0	0	0	0	0	0	0	0	0	0	0	0	0	0	0	0	0	0	0	1	0	1	heavy_smoker	early	0.001577350859453994	0.08117290192113245	0.17063700707785642	0.07627906976744186	0.05156723963599597	0.009908998988877654	0.6088574317492417	0.1849736043457193	0.028792940756420388	0.09839075769554463	0.0464410497054398	0.2821912218510112	0.014460227997245669	0.06363010379740379	0.2811200938512152	0.5816903350337791	1.7352930973043523	0.2098000611993793	0	0
TCGA-86-8279	1b69ab5a-d1fc-4da5-89d1-60b123097792	0	1	0	0	0	0	1	0	0	0	0	0	0	0	0	0	0	0	0	0	0	1	0	1	0	1	non_smoker	middle	0.03449516086842794	0.30421135234109337	0.13356657075595085	0.007716453047345018	0.17142950562385562	0.035377975411980116	0.3132029819513471	0.3212864278654807	0.024307503272163904	0.10332024467772524	0.04030771696450036	0.08729331944333146	0.14074311510003473	0.029115580842482038	0.2536260918342816	0.3396242101762554	1.7588613301322509	0.2087182680274659	1	1
TCGA-97-7938	0cd8138a-3c98-4dd4-a895-a716ba9806f3	0	1	0	0	0	0	0	0	0	0	0	0	1	0	0	0	0	0	0	0	0	0	0	0	1	0	heavy_smoker	early	0.004778486643113132	0.028111735251505985	0.08464021554024859	0.010649925018427677	0.17657524845588796	0.08319141905802811	0.6120529700327886	0.3544891640866873	0.007800643477205124	0.02586049899836096	0.032507739938080496	0.016117282826443268	0.11816305469556244	0.03909427548109027	0.4059673404965701	0.2851271512972001	1.4229922442322838	0.3080090542838064	0	0
TCGA-MP-A4TC	687cbcdf-bc99-4c9f-b8f9-14276f18ddb4	0	0	0	0	0	0	0	0	0	0	0	0	0	0	0	0	0	0	0	0	0	0	0	1	1	1	heavy_smoker	middle	0.016333594742962226	0.2695583980096812	0.0433489277698153	0.07352821871873225	0.1155791124692393	0.0590335055031234	0.4226182427864464	0.3851856711717622	0.01505707912347461	0.14223855137121116	0.03290250623277785	0.08296155360188953	0.06495210602283165	0.049140532738485766	0.22756199973756724	0.13651848066768865	1.6894332557572258	0.23520974845557324	0	1
TCGA-73-4662	468d9e90-2dff-41c3-9205-70774aace23e	0	0	0	0	0	0	0	0	0	0	0	0	1	0	0	0	0	0	0	0	0	0	0	0	1	0	light_smoker	early	0.00813680871603917	0.2896152254861398	0.15108260929526962	0.01820438560198593	0.019928285753689143	0.016825265480623363	0.4962074196662529	0.1571729957805907	0.007870821161960402	0.04781997187060478	0.033160229362761015	0.03248404197771287	0.019068484258357686	0.020312669046846255	0.6821107865411663	0.3770435381173636	1.1142377439674946	0.4952582006642418	0	0
TCGA-55-7907	a8111053-baf9-4344-b044-6fe4d20ce8d2	0	1	0	0	0	0	0	0	0	1	0	0	1	0	0	0	1	0	1	0	0	0	0	1	1	1	heavy_smoker	middle	0.024267060852426702	0.3499630450849963	0.16229366839122936	0.017060852426706085	0.07711258930771125	0.13759546686375956	0.23170731707317074	0.4359052247873633	0.01921324422843256	0.12932867557715674	0.07935905224787364	0.0199726609963548	0.06842345078979344	0.09029465370595384	0.1575030376670717	0.4590592334494774	1.6734047940167758	0.2514472864184171	0	0
TCGA-05-4382	c806c428-2014-4c96-a0f0-c400c4240d92	0	1	1	0	1	1	0	0	0	0	0	0	0	0	0	0	0	0	0	0	0	1	0	1	1	1	heavy_smoker	early	0.0012198097096852894	0.0156135642839717	0.10978287387167598	0.0	0.5952671383264211	0.05806294218101976	0.22005367162722614	0.6449642171408623	0.0005236515971373713	0.0020946063885494853	0.020771513353115733	0.0	0.17245592599057427	0.08552976086577065	0.07366032466399022	0.12178619756427606	1.0857513789240745	0.4588971885786489	1	0
TCGA-97-A4M0	bf877a60-9825-4f88-8d3d-34c152f3d0f5	0	0	0	0	0	0	0	0	0	0	0	0	1	0	0	0	0	0	0	0	0	0	0	0	0	0	heavy_smoker	early	0.001333043990451685	0.009951328393836995	0.15429209163902408	0.016492544253960382	0.2733360200886629	0.023591778528691446	0.5210031931053725	0.30193973404904234	0.0020739294863974626	0.009424179577894352	0.07896181529827986	0.019122849823106008	0.17701598145663047	0.04117360009759668	0.3702879102110528	0.5027272727272727	1.5002071780167785	0.2680044304869138	0	0
TCGA-69-7763	242a78ac-d1e4-45dc-8f9b-64538e5d5c29	0	0	0	0	0	0	0	0	0	0	0	0	0	0	0	0	0	0	0	0	0	0	0	0	1	1	light_smoker	early	0.1422903119144715	0.12674969690289872	0.028766670340570923	0.049597707483742974	0.034828612366361734	0.1472500826628458	0.4705169183291084	0.1501833879710474	0.012756012853386995	0.020416112175013795	0.004868707195949236	0.11860170729332338	0.01103573631081827	0.015450030835145574	0.6666883053653153	0.05640803976658744	1.083061262284598	0.4820584402449765	0	0
TCGA-67-6216	8ba511f4-687a-41e6-9b90-c917e31db3be	0	0	0	0	0	0	0	0	0	0	0	0	0	0	0	0	0	0	0	0	0	0	0	0	0	0	non_smoker	early	0.020818875780707843	0.14127094279766034	0.2750074353127788	0.02329731337364925	0.11509864181619907	0.01943095072866065	0.405075840190344	0.6770500532481363	0.007011004614838481	0.03691870784522542	0.06070287539936103	0.010028399006034793	0.04907703230386937	0.003283635072772453	0.15592829250976215	0.3636125311312097	1.0933434786598526	0.4903272974104052	0	0
TCGA-93-A4JO	fcf2baec-1b82-4b19-a4fb-5b448fa0fe53	0	0	0	0	0	0	0	0	0	0	0	0	1	0	0	0	0	0	0	0	0	0	0	0	1	1	heavy_smoker	early	0.0042878369772872005	0.15801316068775206	0.1633198896200382	0.07573763532158778	0.046529399278284866	0.01727870940352367	0.5348333687115262	0.2279502016482553	0.011853410485709277	0.08290373487638085	0.11586884096089778	0.09984218832193582	0.026863054532702088	0.014764159214448538	0.4199544099596704	0.5918461538461538	1.5996052781555727	0.25967018844332235	0	0
TCGA-53-7624	76cb977e-274f-4671-a11e-dfcd60236602	0	0	0	0	0	0	0	0	1	0	0	1	0	0	0	0	0	0	0	0	0	0	0	1	0	0	heavy_smoker	late	0.006896362989518623	0.31816315919104565	0.2947374182425221	0.019047097780575246	0.026846555923483208	0.013628526860239184	0.32068087901261594	0.5952446525291472	0.0041004926711343676	0.09250589063312832	0.10817344471985067	0.016218366535083694	0.015177943021512288	0.0252149698583188	0.1433642400318247	0.553670573719926	1.2938048850062418	0.3962743497413673	1	1
TCGA-55-8510	2e44d52f-e315-4856-a60a-4c71d062cb5e	0	0	0	0	1	0	0	0	0	0	0	1	0	0	0	0	0	0	0	0	0	0	0	1	0	0	heavy_smoker	early	0.001990049751243781	0.2740298507462687	0.11781094527363185	0.06606965174129352	0.1082587064676617	0.03621890547263682	0.3956218905472637	0.450656660412758	0.001876172607879925	0.12457786116322699	0.06641651031894934	0.08386491557223265	0.06829268292682927	0.0174484052532833	0.18686679174484053	0.2464612822647793	1.5857982719812207	0.2699466012411603	0	0
TCGA-62-A46V	2c9eb09c-a2b2-4b01-8ce0-ccfcffb508c5	0	0	0	0	0	0	0	0	0	0	0	0	0	0	0	0	0	0	0	0	0	0	0	0	1	0	non_smoker	early	0.0377502591238885	0.08570181659483933	0.04154165075555071	0.002018438710381321	0.5887567508592002	0.03264960995035732	0.21158147400578256	0.4409027970091388	0.03619495984491832	0.0383550263085018	0.024674605372473003	0.0029908612572694545	0.2328717806701745	0.034090279700913884	0.1899196898366104	0.09565982036304252	1.4850177017223465	0.2892551429633491	0	0
TCGA-MN-A4N4	69ddba92-560a-4870-a21e-7ee927a5a85d	0	0	0	0	0	0	0	0	0	0	0	0	0	0	0	0	0	0	0	0	0	0	0	0	0	1	heavy_smoker	early	0.0071031069101484936	0.15652003691378394	0.1384826197600604	0.0208618809250818	0.10909141754523337	0.049078553650829165	0.5188623842948629	0.2429521561896589	0.015039691053422012	0.09382106844024887	0.04816562969319888	0.033619394979618106	0.06498605449474362	0.03640849603089466	0.465007509118215	0.4373013069586719	1.5433602361605263	0.2932852763883468	0	0
TCGA-MN-A4N4	3b6cd09d-1525-437c-afa8-9fbc684575a8	0	0	0	0	0	0	0	0	0	0	0	0	0	0	0	0	0	0	0	0	0	0	0	0	0	1	heavy_smoker	early	0.010921912624699005	0.2156002751977984	0.10167985322784084	0.028924435271184493	0.08181401215456942	0.02832244008714597	0.5327370714367619	0.2453672694797946	0.012145568207189105	0.08647019423978566	0.04183969636079482	0.03610180843938378	0.06912257200267917	0.02505023442732753	0.4839026568430453	0.32274795268425843	1.490986924224344	0.3104508325199571	0	0
TCGA-05-4415	03e7a22d-d03c-4001-8c5a-9c469cf49f1d	0	0	0	0	0	0	0	0	0	0	0	0	1	0	0	0	0	0	0	0	0	0	0	1	0	1	light_smoker	late	0.0	0.005303030303030303	0.013636363636363636	0.0011363636363636365	0.3651515151515152	0.4390151515151515	0.17575757575757575	0.7767401138187655	0.00029184298847220193	0.00029184298847220193	0.0020429009193054137	0.003210272873194221	0.09601634320735444	0.08361301619728588	0.03779366700715015	0.006763103513056547	0.788354567996285	0.6209784899623028	0	0
TCGA-MP-A4T2	87f1a995-52ab-4479-a2d3-919d0b3ffd3e	0	0	0	0	0	0	0	0	0	0	0	0	0	0	0	0	0	0	0	0	0	0	0	0	1	1	heavy_smoker	early	0.0066676329902884465	0.029207131468328745	0.11023336715466008	0.049753587476445864	0.1300913175822583	0.02141614726771996	0.6526308160602986	0.3180114099429503	0.008801955990220049	0.019315403422982887	0.04445802770986145	0.0737163814180929	0.0771801140994295	0.015810920945395268	0.4427057864710676	0.3898001025115325	1.4368662568537751	0.3111876058182871	1	0
TCGA-55-8208	a218c6ad-e4cd-4714-906a-35a5f1d290a0	0	0	0	0	0	0	0	0	0	0	0	0	0	0	0	0	0	0	0	0	0	0	0	1	1	0	heavy_smoker	early	0.003704630788485607	0.2214267834793492	0.5740175219023779	0.004505632040050063	0.05917396745932416	0.0032540675844806013	0.13391739674593242	0.1964318157043712	0.004760001453435558	0.1376040114821409	0.23124159732567856	0.0126085534682606	0.02518077104756368	0.0030158787834744373	0.3891573707350751	2.120976692563818	1.4892895495084857	0.26326125771784625	1	0
TCGA-38-7271	78ced928-69e8-4575-bd52-61a3671b4eb5	0	0	0	0	0	0	0	1	0	0	0	0	0	0	0	0	0	0	0	0	0	0	0	0	1	0	light_smoker	early	0.010306686777275012	0.003519356460532931	0.009301156359979893	0.00980392156862745	0.13624937154348918	0.09904474610356964	0.7317747611865258	0.04643424336383574	0.011343870528624369	0.003554412765635635	0.003327535355063148	0.007789457762988731	0.11147243439461543	0.10610300234439993	0.709975043484837	0.06026058631921824	0.9959767051739028	0.530117717456885	0	0
TCGA-78-7536	6f5aa34c-a6d4-48fd-b59d-af58c8690bad	0	0	0	0	1	0	0	0	0	0	0	0	0	0	0	0	0	0	0	0	0	0	0	1	1	1	heavy_smoker	middle	0.00047004941545136797	0.0440279619139448	0.8385199469687838	0.004314812582861275	0.06303483186693985	0.012052549114137641	0.03757984813788117	0.3888986167046051	0.0011906846436701105	0.032936438452109966	0.4975485904395027	0.004937839257573105	0.036543512519698826	0.007161617930309928	0.030782700052530206	3.1324628545700137	1.1247204352767697	0.4022416345886365	1	0
TCGA-44-2659	531ae453-0ea9-404c-98f9-66109cbc9972	0	0	0	0	0	0	0	0	0	0	0	0	0	0	0	0	0	0	0	0	0	0	0	1	1	0	heavy_smoker	middle	0.005714285714285714	0.18971428571428567	0.06285714285714286	0.032	0.025142857142857144	0.0	0.6845714285714286	0.03415647357489038	0.013154858066005077	0.17816755135010384	0.06508192937918303	0.03254096468959152	0.02330948534502654	0.006923609508423725	0.6466651280867759	0.3716216216216216	1.1728757826061111	0.4571450196057085	0	1
TCGA-44-6775	f9a3bfee-2547-47ef-8fee-48101234ce01	0	0	0	0	0	0	0	0	0	0	0	0	0	0	0	0	0	0	0	0	0	0	0	0	1	0	light_smoker	early	0.0006153157688650223	0.1746378027633272	0.4756390893326621	0.007383789226380265	0.04486211332997707	0.003468143424511943	0.29339374615427644	0.4676165803108808	0.0009252405625462619	0.07987910189982729	0.248026153466568	0.007586972612879349	0.043547989143844064	0.003145817912657291	0.14927214409079695	1.1216198390713623	1.38512630759454	0.3108098246591897	0	0
TCGA-44-A47A	bb26bad6-df49-4693-a09c-aad74e149e85	0	0	0	0	0	0	0	0	0	0	0	0	0	0	0	0	0	0	0	0	0	0	0	0	1	0	heavy_smoker	early	6.573325445342799e-05	0.044107013738250184	0.7694734766318281	0.0013146650890685598	0.09984881351475712	0.006704791954249655	0.07848550581739303	0.26774978528485543	0.000214715144574864	0.05002862868594332	0.4782421986830804	0.002218723160606928	0.10785857429144002	0.0062983109075293465	0.08738906384196965	3.1291098636728147	1.3559109312240547	0.3222233698922117	1	0
TCGA-78-7161	cd9f8f3b-b75b-4e28-9b1f-8a7931d3353b	0	0	0	0	0	0	0	0	0	0	0	0	1	0	0	0	0	0	0	0	0	0	1	0	1	0	light_smoker	middle	0.05333909193975058	0.2812179452572477	0.1589915240511796	0.0422987636991848	0.11080818441937053	0.192976299735464	0.16036819089780274	0.3061257891045125	0.058194996492868835	0.10699088145896657	0.0486088379705401	0.0552723871872808	0.041220481646013565	0.3238952536824877	0.0596913724573299	0.4498587031238066	1.7388673374701105	0.22413488441227114	0	1
TCGA-55-8096	cd4876d1-cdc1-4552-80da-b3271d263295	0	0	0	0	0	1	0	0	0	0	0	0	0	0	0	0	0	0	0	0	0	0	0	1	1	0	heavy_smoker	early	0.03720744148829766	0.28465693138627723	0.01220244048809762	0.05841168233646728	0.15083016603320665	0.21464292858571715	0.2420484096819364	0.7176895306859206	0.01335740072202166	0.06263537906137184	0.004151624548736462	0.017328519855595668	0.0631768953068592	0.05108303249097474	0.07057761732851986	0.0153420523138833	1.075809968473875	0.5310793832840257	1	0
TCGA-78-7153	60f1e4d5-1d88-4e40-a253-efdc98be680e	0	0	1	0	0	0	0	0	0	0	0	1	0	0	0	0	0	0	0	0	0	0	0	0	1	0	light_smoker	early	0.011897658439562428	0.16087153060301962	0.3136606093481602	0.03898381701473646	0.17633125395533858	0.04594521291022512	0.2523099177289576	0.6681985986589317	0.005951932494537783	0.0520794093272056	0.08588864612370979	0.027367588337225947	0.049178783997589084	0.018533865742484744	0.09280117531831536	0.4889784643139024	1.2057726638374755	0.4687370171657127	0	0
TCGA-95-7039	11062753-ef9d-431d-86d0-884068357520	0	0	1	0	0	0	0	1	0	0	0	0	1	0	0	0	0	0	0	0	1	0	0	1	0	0	heavy_smoker	middle	0.021410129096325718	0.209493545183714	0.12627606752730886	0.00730883813306852	0.09644488579940418	0.06323733862959285	0.4758291956305859	0.2440506527619869	0.027482651821068727	0.1225937977810013	0.06311992786293959	0.012310346179480142	0.07060806837338769	0.07492061002861959	0.3849139451915161	0.5106827309236948	1.6775960587300038	0.2382382687648993	0	0
TCGA-NJ-A4YG	3cdd7b2a-71ce-43c1-bfed-d695fc30b4f4	0	0	0	0	0	0	0	0	0	0	0	0	1	0	0	0	0	0	0	0	0	0	0	0	1	1	heavy_smoker	early	0.00634455832113226	0.3565282165883229	0.1764660553286584	0.050499601859700496	0.13464848064524415	0.00798849246102078	0.26752459479592106	0.1378715408267851	0.023266142808336183	0.33983600956610865	0.09627605056371713	0.10087119918004783	0.08091902972326613	0.014468739323539459	0.20649128800819952	0.85119563870648	1.7746716828672426	0.20387835111736693	0	0
TCGA-97-7547	f84683ba-0c39-481d-91be-3eeab211e55b	0	0	0	0	0	0	0	0	0	0	0	0	0	0	0	0	0	0	0	0	0	0	0	0	1	0	heavy_smoker	early	0.0018629247919233198	0.2329857876866681	0.2784471620444097	0.013160662239716354	0.14440671854812054	0.01974099335957453	0.3093957513295875	0.20741624200368644	0.006098883226715819	0.21175322563157328	0.15943836062018865	0.04155372438469045	0.07286132494849831	0.010679822183671256	0.2901984170009758	1.2110559330893884	1.7093513803421567	0.2046833777414108	0	1
TCGA-49-AAR3	a5c9b3d8-acec-4c35-9dd1-f0ec3196406f	0	0	0	0	0	0	0	0	0	0	0	1	0	0	0	0	0	0	0	0	0	0	0	0	1	1	heavy_smoker	middle	0.0005525625086337892	0.07141870424091726	0.3365105677579776	0.03937007874015748	0.1308191739190496	0.002348390661693604	0.41898052217157067	0.15625	0.0008204057279236277	0.12589498806682578	0.3694063245823389	0.06816825775656325	0.06898866348448687	0.0020883054892601428	0.20838305489260145	1.1627684964200478	1.6319039896370466	0.2295595218684674	0	1
TCGA-MN-A4N5	cf450a1c-3a37-4245-8db6-696cd6497d56	0	0	0	0	0	0	0	0	0	0	0	0	1	0	0	0	0	0	0	0	0	0	0	1	0	1	light_smoker	early	0.0020072456672867913	0.0845001468716342	0.1517183981200431	0.009595613433858808	0.12224615685890533	0.0034270047978067174	0.6265054342504651	0.2530666582142065	0.0033598529271926213	0.05581793400741703	0.043836571682145234	0.018035436939364158	0.07166629687153317	0.0055152302767124154	0.5487020190814289	0.3881513026052104	1.284362342596573	0.375656967487013	0	0
TCGA-78-7159	a078a57c-6c1a-4631-87a3-54e7d6c14a00	0	0	0	0	0	0	0	0	0	0	0	0	0	0	0	0	0	0	0	0	0	0	0	0	0	0	light_smoker	early	0.002538380805935906	0.1851553537868248	0.1177906323985258	0.008152107588294159	0.12215957628566547	0.10636791877181424	0.4578360303629396	0.4915168754665214	0.001008694950473078	0.05773769896507897	0.023764853033145718	0.005608343924630313	0.10550949181948396	0.04730779317718736	0.2675462486634792	0.19807913314726647	1.373038675670093	0.3304709953101226	0	0
TCGA-97-A4LX	acc19d09-5410-46f4-b94b-42b386837e6a	0	0	0	0	0	0	0	0	0	0	0	0	0	0	0	0	0	0	0	0	0	0	0	0	1	1	heavy_smoker	early	0.00160499061231906	0.05029980013324449	0.2333292956211011	0.017230936951123498	0.1481739446429653	0.006207982557083156	0.5431530494821634	0.2354219485693589	0.0036218761318362906	0.06098682194299724	0.1424511743236843	0.031398880004457695	0.0990165213272783	0.013484523444682808	0.4136182542557045	0.9118343195266272	1.5699128853637745	0.2615003951591683	0	0
TCGA-97-7554	a9a25a0a-8d3f-4914-8c51-36fff0766d05	0	0	0	0	0	0	0	0	0	0	0	0	1	0	0	0	0	0	0	0	0	0	0	1	1	0	heavy_smoker	middle	0.0031455729927634627	0.231981710985441	0.28482046169448405	0.01462777386252299	0.026900665211337813	0.010932155319112364	0.4275916599343383	0.2997131548162749	0.008685479864750092	0.14709228722978065	0.11978590772879508	0.0577856833806067	0.013653189750492765	0.012275050878964152	0.3410092463503357	0.8859541250066835	1.5827354984467823	0.2458517951479368	0	1
TCGA-38-4631	4ef08246-3626-4fb8-8d81-e1b863807936	0	0	0	0	0	0	0	0	0	0	0	1	0	0	0	0	0	0	0	0	0	1	0	0	1	0	heavy_smoker	early	0.0005743825387708214	0.13941084762451794	0.3910724542545335	0.004759169606958234	0.06531550012308197	0.0656437187166653	0.3332239271354722	0.4750050393065914	0.0005039306591413022	0.056641806087482365	0.13122354364039507	0.013908486192299941	0.061580326547067125	0.091715379963717	0.16942148760330578	1.0112454911945683	1.5375603640705375	0.2871588879045712	0	0
TCGA-44-7671	c7355ce5-6bf4-4278-9e5f-789a995608b3	0	0	0	0	0	0	0	0	0	0	0	1	1	0	1	0	0	0	0	0	0	0	1	0	0	1	non_smoker	early	0.01338432122370937	0.25536435096664545	0.05544933078393882	0.021457403866581688	0.09326534947949862	0.0662842574888464	0.4947949861907797	0.2610106629578118	0.01205377839592026	0.18567454798331007	0.0449698655540102	0.022253129346314324	0.0927213722763097	0.04033379694019471	0.3409828465461289	0.23179396092362345	1.6575140639184542	0.2317577577848661	0	0
TCGA-55-6972	3644eb02-0dd4-4375-9fba-00d983d51218	0	0	0	0	1	0	0	0	0	0	0	1	0	0	0	0	0	0	0	0	0	0	0	0	1	1	heavy_smoker	early	0.0048426150121065395	0.010895883777239709	0.016343825665859558	0.0	0.4612590799031477	0.1973365617433414	0.3093220338983051	0.8146811070998796	0.00040112314480545525	0.001203369434416366	0.0020056157240272766	0.0	0.09707180104292018	0.026474127557160047	0.058162855996791024	0.013293943870014771	0.6786502362100474	0.6772176695630235	0	0
TCGA-80-5607	7af5bb7e-9791-4a60-abc7-9b835f092039	0	0	1	0	0	0	0	0	0	0	0	0	0	0	0	0	0	0	1	0	0	0	0	0	0	0	light_smoker	middle	0.003556475937514069	0.1057939044703552	0.3835141583757259	0.002881195696213929	0.1428442803763562	0.05222167199387746	0.3091883131499572	0.5511874567673507	0.003573899008531243	0.045423103527784184	0.12917915609868572	0.003055107216970256	0.059430481899930825	0.03176158635001153	0.17638920913073552	0.8909224011713031	1.3543445334723916	0.3582341652804485	0	0
TCGA-44-2665	fb08850b-e04d-4e62-975e-4b48c52d1275	0	0	0	0	0	0	0	0	0	0	0	0	0	0	0	0	0	0	0	0	0	0	0	0	0	0	non_smoker	middle	0.0	0.21717238637869352	0.4053266198489466	0.012587783225122565	0.036835828806148135	0.009407711673512656	0.3186696700675765	0.5694127133449806	0.0	0.06679209783631232	0.1427227523182368	0.004434887783900014	0.05012767101196077	0.007257089100927296	0.1592527886036823	0.7219730941704036	1.2816819898703289	0.3770083741325684	0	1
TCGA-86-8669	b6e808aa-19b2-49f2-9507-dc62d0b608a2	0	0	0	0	1	0	0	0	0	0	0	0	0	0	0	0	0	0	0	0	0	0	0	0	0	1	heavy_smoker	early	0.00013396206194405744	0.12493301896902798	0.5699549887471868	0.0038848997963776655	0.11528775050905585	0.0002143392991104919	0.1855910406172972	0.6326186159904982	0.0010001875351628431	0.05469775582921798	0.15543539413640056	0.006594986559979996	0.03847596424329562	0.0003750703256860661	0.11080202537975872	1.0510375494071147	1.1500565612898284	0.4411604430941134	0	1
TCGA-L9-A8F4	097059fb-d1c0-4670-849d-11630da5ec5f	0	1	0	0	0	0	0	0	0	0	0	0	0	0	0	0	0	0	0	0	0	0	0	1	0	0	light_smoker	early	0.0025424267463293715	0.1361257653763851	0.3321044937392741	0.006462001313587152	0.11413377402063606	0.05089090870569292	0.3577406300980953	0.22833466075018016	0.0050062578222778474	0.09963211590245384	0.19645769332878216	0.010391777600788864	0.12991618310767247	0.07338718853111845	0.25687412295672624	1.3018021758990117	1.7666527672500163	0.1890401618648085	1	0
TCGA-J2-8192	6a8f6f3b-5f74-4949-9d11-bc589430b7a1	0	0	0	0	0	0	0	0	0	0	0	0	0	0	0	0	0	0	0	0	0	0	0	0	1	0	non_smoker	middle	0.05383029658199229	0.05205701112736623	0.030777585671853524	0.08395398324245246	0.15107283770004876	0.10662987099348316	0.5216784146828035	0.5002864255137432	0.014654570830425682	0.01915405526450094	0.012581891658247493	0.09211444521981857	0.04073491579089896	0.027413525533532608	0.2930601701888325	0.057814419253429936	1.347523484058284	0.3478066149462493	0	1
TCGA-91-A4BD	d26440f5-bd2b-4a2f-914b-1db0faeafb81	0	0	1	0	0	0	0	0	0	0	0	0	0	0	0	0	0	0	0	0	0	0	0	0	1	1	non_smoker	middle	0.008192244675040962	0.08925645626901771	0.2307872357025825	0.012483420457205274	0.4973862838417726	0.005695560583599907	0.156198798470781	0.6112626656274357	0.0038971161340607954	0.030397505845674206	0.06868667186282151	0.00808651597817615	0.17322681215900235	0.002338269680436477	0.10210444271239284	0.4714695569014982	1.202441599464293	0.4198028060754917	0	0
TCGA-44-2655	08ceab11-907c-4269-bbc6-b2ef7aa1724b	0	0	0	0	0	0	0	0	0	0	0	1	0	0	0	0	0	0	0	0	0	0	0	0	1	0	heavy_smoker	early	0.009966777408637871	0.2812846068660022	0.18604651162790692	0.07198228128460686	0.07641196013289038	0.019933554817275743	0.35437430786268	0.08296529968454258	0.02555205047318612	0.08107255520504733	0.02555205047318612	0.12902208201892745	0.08643533123028391	0.02965299684542587	0.5397476340694006	0.6387832699619772	1.5106111985834654	0.3310863875648081	0	0
TCGA-86-6562	9c672134-1c16-4b3d-b247-9a3968349fa8	0	0	0	0	0	0	0	0	0	0	0	0	0	0	0	0	0	0	0	0	0	0	0	0	0	1	non_smoker	middle	0.06587539710554183	0.05577126720790681	0.023473349805859512	0.054182845040593015	0.14013413342746206	0.07496470172961525	0.5855983056830215	0.34290948779917363	0.07067124035238169	0.02950806891712793	0.007406252436267248	0.061705776876900285	0.06283620488033055	0.09823029547049192	0.32673267326732675	0.06047516198704104	1.6337421190825638	0.2476663420143819	0	1
TCGA-97-A4M2	12fcdf28-2046-493d-8e95-42ffb2907b26	0	0	0	0	0	0	0	0	0	0	0	0	0	0	0	0	0	0	0	0	0	0	0	0	1	1	heavy_smoker	early	0.0019167415393830489	0.017909553758610364	0.26265348906858343	0.014255765199161425	0.2050314465408805	0.004013177598083261	0.494219826295298	0.2595460614152203	0.008651535380507345	0.0243524699599466	0.13842456608811748	0.04448598130841122	0.1448331108144192	0.013511348464619492	0.3661949265687584	0.9022633744855968	1.5997137504738077	0.2444303236536121	0	0
TCGA-86-8055	c9986d48-6f4e-403e-b717-e5ac645383f6	0	0	0	0	0	1	0	0	0	0	0	0	0	0	0	0	0	0	0	0	0	0	0	1	1	1	heavy_smoker	middle	0.02011011983629244	0.4270824132143803	0.08856696993787358	0.0333303889526838	0.1070871242234196	0.031887642434413915	0.2919353414009363	0.3349973921466359	0.014343193502719618	0.13251620594590566	0.028276581476790106	0.1581104239624469	0.11167200655688846	0.01996870575963043	0.20011549064898293	0.16725978647686832	1.7324337868602635	0.20870359186463894	0	0
TCGA-55-6984	83c5f1ee-e44d-44bb-8136-d13dd15b0e63	0	0	0	0	0	0	0	0	0	0	0	0	1	0	0	0	0	0	0	0	0	0	0	0	0	0	heavy_smoker	middle	0.002873563218390805	0.11747802569303585	0.2033806626098716	0.0050033806626098715	0.0872210953346856	0.002434077079107505	0.5816091954022988	0.24407932738591875	0.004235928374302036	0.08519992298312047	0.1073101854823182	0.02483794364931648	0.05959181053847635	0.0019896027212630766	0.4727552788652846	0.790954509597686	1.4431091010231485	0.3060367834728957	0	1
TCGA-44-5645	01cf90a9-5f2e-4b18-8085-67b4f7b13803	0	0	0	0	0	0	0	0	0	0	0	0	0	0	0	0	0	0	1	0	0	0	0	1	0	0	light_smoker	early	0.013776137761377616	0.1599630996309963	0.4838253382533825	0.005412054120541206	0.14354243542435424	0.0029520295202952033	0.1905289052890529	0.4212814833046189	0.02871441463614735	0.09311674460579213	0.18795635408975306	0.013290671917302486	0.0918040856509968	0.016326195750266642	0.14751005004512266	1.5320350535540408	1.6275100206545123	0.252931316586149	0	0
TCGA-73-4658	d24e8d82-ddbb-4f4e-b999-d9ff58504e9a	0	0	0	0	0	0	0	0	0	0	0	0	0	0	0	0	0	0	0	1	0	0	0	0	1	0	light_smoker	early	0.03873941612998137	0.4307757690673118	0.09277844976952497	0.0154630749615875	0.009055542842198177	0.05904083167151593	0.3541469155578803	0.3092732269192539	0.019850318657545458	0.20052037654212712	0.06408232473835	0.0920014032625855	0.004005145296146875	0.03467227971700871	0.2755949248669824	0.2682673220531241	1.652396158431502	0.2259939587766625	0	0
TCGA-78-8648	79f23020-784a-43d5-9170-a8965c737397	0	0	0	0	0	0	0	0	0	0	0	0	0	0	0	0	0	0	0	0	0	0	0	0	0	0	heavy_smoker	middle	0.09228706209142501	0.0901079954981921	0.041043078470343136	0.03270994468523263	0.053470941787792436	0.3396949306769474	0.3506860467900673	0.305691156130502	0.13770238385810754	0.04139207550240013	0.018102676755349444	0.05038239362134896	0.06811894882434301	0.2415995443820681	0.13701082092588074	0.1140461773903786	1.7888299083776724	0.19877092194907034	0	0
TCGA-64-5778	83fecc98-336d-49c1-92d3-c4db2d1acc0c	0	0	0	0	0	0	0	0	0	0	0	0	1	0	0	0	0	0	0	0	0	0	0	1	0	1	heavy_smoker	early	0.0012924349474409786	0.170342926072721	0.2523694640703085	0.001033947957952783	0.19291745648802344	0.0012924349474409786	0.3807513355161123	0.3033215849620848	0.006728612624158924	0.12463953860942005	0.11919256648510093	0.00256328099967959	0.09462779023817153	0.010146320623731707	0.3387803054576525	1.031338028169014	1.5602510035962671	0.2456271729048541	1	0
TCGA-55-7726	821cb5a4-a9e2-4bc9-8808-90a45893e0a8	0	0	0	0	0	0	0	0	0	0	0	0	1	0	0	0	0	0	0	0	0	0	0	1	1	0	heavy_smoker	early	0.012544802867383513	0.3200204813108039	0.19150025601638504	0.0225294418842806	0.03763440860215054	0.1968766001024065	0.21889400921658986	0.5275924802910855	0.007580351728320194	0.13856882959369315	0.08823529411764706	0.013947847180109158	0.04214675560946028	0.05882352941176471	0.12310491206791994	0.4298850574712644	1.480029415475386	0.3259839930920885	0	0
TCGA-50-5931	a36ffa1e-62a4-439e-82f1-cf53e8d830bf	0	0	0	0	0	0	0	0	0	0	0	0	0	0	0	0	0	0	0	0	0	0	0	1	1	0	heavy_smoker	early	0.027206619859578736	0.25881812102975593	0.15099465061852224	0.047517552657973916	0.03853226345703778	0.05257438983617519	0.4243564025409562	0.3180094894322232	0.012417989057640357	0.04817362482689732	0.024154918386342483	0.04463211423641853	0.019932348066925468	0.027628323003927445	0.5050511929896252	0.2579240434037693	1.3158479322092038	0.3624177559253192	0	0
TCGA-78-7149	951cc889-0556-4632-b349-cfd30798b07f	0	0	0	0	0	0	0	0	0	0	0	1	0	0	0	0	0	0	0	0	0	0	0	0	1	1	heavy_smoker	late	0.0018034789691081504	0.11263017045785095	0.3496422130432253	0.014001202319312737	0.3465006690325208	0.02102119572594877	0.15440107045203327	0.7547884890482471	0.0030839541494045736	0.030486558790198227	0.06507886376725436	0.007115388188084047	0.07498095751202928	0.013970683857543612	0.05049510468723874	0.4437826129762725	0.954250413570646	0.5832975710923473	0	0
TCGA-MN-A4N1	b9e3c4c6-28a8-42bc-b1dd-27bdc6da8812	0	0	1	0	0	0	0	0	0	0	0	0	0	0	0	0	0	0	0	0	0	0	0	1	0	1	heavy_smoker	middle	0.0016719007704299495	0.10894466912180024	0.2612909785138158	0.028218973814419013	0.07489663586453085	0.021328031449809087	0.503648810465195	0.3249926472251759	0.002285016176104613	0.08669487115676115	0.11126445103051967	0.039637112282527545	0.047080382796769314	0.01628922422569625	0.3717562951064455	0.8050817960320222	1.542239170274447	0.26777696568889664	0	0
TCGA-MN-A4N1	94e2742c-2530-4ac6-9e78-01101a78e50b	0	0	1	0	0	0	0	0	0	0	0	0	0	0	0	0	0	0	0	0	0	0	0	1	0	1	heavy_smoker	middle	0.0024736740278046487	0.1101406815732014	0.2356070865924104	0.017384815234515353	0.10038417954174844	0.04918327298858517	0.4848262900417346	0.4455590586287061	0.0035189962103117736	0.07541161109518807	0.0824018343364861	0.02203751472883029	0.06889907964714499	0.03784911308557053	0.2643227922677622	0.609284540061468	1.5247061931166126	0.2875440605556545	0	0
TCGA-55-8094	f88ee6b1-3ae1-483f-ac64-48044a7b00f9	0	0	0	0	0	0	0	0	0	0	0	1	1	0	0	0	0	1	0	0	0	0	0	1	0	1	heavy_smoker	late	0.024782748632121016	0.1390408754425491	0.013196009011908594	0.018023817186997103	0.17637592532990026	0.2169295140006437	0.41165111039588026	0.4679444811632518	0.011566424322538005	0.04824851288830138	0.006609385327164574	0.011896893588896229	0.14738929279576998	0.1384666226040978	0.16787838730998014	0.028954802259887006	1.4946475672040749	0.2906987208021776	1	1
TCGA-83-5908	62b205d8-698d-42b7-b09c-a09caa2dcb00	0	0	0	0	0	0	0	0	0	0	0	0	1	0	0	0	0	0	0	0	0	0	0	0	0	0	heavy_smoker	early	0.0010342450011491607	0.4742013330268904	0.357446564008274	0.00505630889450701	0.04849459894277178	0.0002298322224775913	0.11353711790393012	0.2291492162259184	0.013601372103226836	0.15025328068286067	0.1400821666467233	0.020342228072274742	0.03825136612021858	0.011646922739420048	0.3966734474093575	1.0828546562228023	1.5789191753168277	0.2542558703303757	0	0
TCGA-MP-A4TA	4927d824-73df-42fa-ae0d-6959481a9e02	0	0	0	0	0	0	0	0	0	0	0	0	0	0	0	0	0	0	0	0	0	0	0	1	1	0	heavy_smoker	early	0.007178354500276091	0.3411098840419657	0.2033406957482054	0.030093870789618993	0.05397570403092214	0.03741027056874655	0.3268912203202651	0.19829231541938724	0.013561024610748368	0.20321446509291813	0.10115519839276746	0.03817177297840281	0.03556002009040683	0.04761426418884982	0.3624309392265193	0.7462006079027356	1.6908465484935502	0.22737713987176345	1	1
TCGA-MP-A4TH	e241b67e-7b5f-4b45-bcb2-17fb1853459d	0	0	0	0	0	0	0	0	0	0	0	0	0	0	0	0	0	0	0	0	0	0	0	0	1	0	light_smoker	early	0.0008639021796916534	0.0762227538543328	0.4549441786283892	0.007819422293106504	0.16671096934254828	0.00708842814105972	0.28635034556087186	0.4930786706820944	0.0015322026734294922	0.033893379827759286	0.15063137317060285	0.010514080414223071	0.11681724520526232	0.0099593173772917	0.18357373064933694	1.1003482453790516	1.4142295020349696	0.31452281215750394	0	0
TCGA-55-8203	e8e9b073-be1f-46f1-b60e-0e86cae2c329	0	0	0	0	0	0	0	0	0	0	0	0	0	0	0	0	0	0	0	0	0	0	1	0	1	0	heavy_smoker	early	0.020021451555237758	0.27386485520200216	0.2702895959957097	0.00893814801573114	0.04218805863425098	0.00572041473006793	0.3789774758670004	0.4374788207387326	0.004405286343612335	0.11047102677058623	0.11758725855642155	0.02134869535750593	0.029820399864452733	0.006099627245001694	0.2727888851236869	0.5855925639039504	1.4529891765024294	0.2932337406143791	0	0
TCGA-73-4666	b92e52d5-2d16-471f-a45b-ea4c28a65608	0	0	0	0	0	0	0	0	0	0	0	1	0	0	0	0	0	0	0	0	0	0	0	1	0	0	light_smoker	late	0.004518683996750609	0.31173842404549146	0.11535337124289195	0.012286758732737612	0.01157595450852965	0.04914703493095045	0.4953797725426482	0.2329237680010569	0.004861936847668121	0.0936187078874356	0.03593605496102524	0.02787686616461884	0.014717928392125774	0.02964724534284582	0.5604174924032237	0.2577424844015882	1.2972601056459805	0.3802734446736477	1	1
TCGA-49-4487	ce9d1f89-3556-473d-867b-7ffaadcc9f06	0	0	0	0	0	0	0	0	0	0	0	0	0	0	0	0	0	0	0	0	0	0	1	1	1	0	heavy_smoker	early	0.0	0.02710251139512021	0.2197694163910984	0.03235320403968183	0.2957368844400751	0.007730807042631155	0.4173071766913933	0.29543840748267675	0.00014691119218432458	0.04306946450870449	0.1643691388555618	0.041012707818123946	0.18530398374182808	0.0036727798046081134	0.2669866065963125	0.8151831592905685	1.6102961804950662	0.2234710127864578	1	0
TCGA-55-8204	55d85c98-de3a-450c-b7ab-93b256017e41	0	0	0	0	0	0	0	0	0	0	0	0	0	0	0	0	0	0	0	0	0	0	0	1	1	0	non_smoker	early	0.018498367791077257	0.4842219804134929	0.07725788900979326	0.035908596300326445	0.0794341675734494	0.04026115342763874	0.264417845484222	0.3448275862068966	0.010251630941286114	0.16216216216216214	0.03168685927306617	0.016775396085740912	0.09878844361602984	0.022367194780987885	0.3131407269338304	0.1918918918918919	1.5643099986593871	0.2549097608068589	0	0
TCGA-62-A470	ef50bb0b-4da3-48c2-9b41-0a33d11c5e99	0	0	0	0	0	0	0	0	0	1	0	0	0	0	0	0	0	0	0	0	0	0	1	0	1	1	heavy_smoker	early	0.0010082990770185372	0.012603738462731716	0.3200961762196541	0.010509578841231677	0.28880012409834793	0.012371054060342822	0.3546110292406732	0.4339012790321836	0.0016161056471348757	0.005056101953179111	0.06649120376783488	0.009835157223992242	0.12065383017038372	0.0064182481414785065	0.3560280740638131	0.4391827178886879	1.2803458863380512	0.3341708365718822	1	0
TCGA-05-4427	59ff60fc-c313-450e-b246-38d5d4d691ec	0	0	0	0	0	0	0	0	0	1	0	0	1	0	0	0	0	0	0	0	0	0	0	1	1	0	light_smoker	middle	0.008269620845685754	0.02122015915119364	0.1182711811515057	0.0	0.5837104072398189	0.03105008581682009	0.23747854579497585	0.8592614345495926	0.0010278246824755892	0.0019088172674546656	0.014462961603406503	0.0	0.08398795976800529	0.00646061228984656	0.03289038983921885	0.06476418318523583	0.5635517508135444	0.7467215848104315	0	1
TCGA-NJ-A4YI	c29a9868-52b3-4ce3-ba88-a5b8c725043a	0	0	0	0	0	0	0	0	0	0	0	0	1	0	0	0	0	0	0	0	0	0	0	0	1	0	light_smoker	middle	0.00263443930657136	0.27551076804038244	0.4029586779904571	0.013503804277739909	0.093384425489582	0.0019896464692986497	0.21001823842596856	0.3047241784037559	0.002298513302034429	0.16311293688054251	0.2532766040688576	0.018763041210224308	0.08825639019300993	0.002575639019300991	0.1669926969222744	1.1701171561547103	1.6227577222175629	0.21965141328078208	0	0
TCGA-78-7145	2d8ad3f3-a996-4a08-b4c3-71dbac839c69	0	0	0	0	0	0	0	0	0	0	0	0	1	0	0	0	0	0	0	0	0	0	0	1	0	0	light_smoker	late	0.004112969564025226	0.1529110684580934	0.19861073028059592	0.014806690430490812	0.1979252353532584	0.05959235901654328	0.37204094689699296	0.6656981075845626	0.001639099985099091	0.03330353151542244	0.03401132469080614	0.007077931753836984	0.07696319475488005	0.02048874981373864	0.160818059901654	0.2432008953553441	1.1156514568537	0.4776782202333027	0	1
TCGA-NJ-A55A	7f8cbd48-5d48-43bd-ad0e-bd7f67880693	0	0	0	0	0	0	0	0	0	0	0	0	0	0	0	0	0	0	0	0	0	0	0	0	1	0	light_smoker	early	0.002239825184375853	0.2617863971592461	0.40551761813712106	0.006774105435673313	0.06309751434034416	0.003277792952745152	0.2573067467904944	0.14728423858713766	0.005072383279647525	0.1467658928505313	0.14858010292865342	0.021178125809915214	0.04102336258284275	0.003443296678884816	0.4866525972823874	1.8660130718954249	1.4564955219264255	0.3043086863229677	0	0
TCGA-49-4490	6b95c931-c298-44c6-86b5-5e2aec5f95a4	0	0	0	0	0	1	0	0	0	0	0	0	0	0	0	0	0	0	0	0	0	0	0	1	0	0	light_smoker	middle	0.0007713404182379157	0.1599245800479945	0.3217632270597646	0.0190835333104788	0.15401097017483714	0.0018283624728602445	0.3426179865158268	0.42520482080156896	0.0002846930060418183	0.0666814285262392	0.14693322367380507	0.021921361465219998	0.07006611204251416	0.0008540790181254548	0.2680542814664853	0.8378961464067847	1.4572492892805566	0.28407863922120435	1	1
TCGA-49-4490	96ea76a6-4533-45cd-a05f-daed884c5e6e	0	0	0	0	0	1	0	0	0	0	0	0	0	0	0	0	0	0	0	0	0	0	0	1	0	0	light_smoker	middle	0.008265601322496211	0.15980162556826008	0.15881434541029527	0.053473848555815766	0.25278964044634245	0.0070028011204481795	0.3598521375763421	0.398953853306986	0.011182145763105894	0.06325700337091712	0.06988259909333952	0.07341625014529815	0.1161687783331396	0.006904568173892828	0.2602348018133209	0.4030650894470019	1.6039133014235163	0.25482919956516553	1	1
TCGA-49-4490	2e8087a1-ec39-4138-b77e-26676ea4378b	0	0	0	0	0	1	0	0	0	0	0	0	0	0	0	0	0	0	0	0	0	0	0	1	0	0	light_smoker	middle	0.0007015744950687407	0.06202188372751926	0.12040097680756626	0.0267137980814636	0.11925417234447308	0.0015920344311175273	0.6693155601127916	0.5877190266856541	0.0007739458857036716	0.028744350195034362	0.03855798402575692	0.02043217138257693	0.051343570057581576	0.0021670484799702805	0.2702619032877221	0.235033843398562	1.1443115570387168	0.4238270374023133	1	1
TCGA-49-4490	8c63eae8-f1ad-42db-a166-9dd357fa7b94	0	0	0	0	0	1	0	0	0	0	0	0	0	0	0	0	0	0	0	0	0	0	0	1	0	0	light_smoker	middle	0.010821937950301426	0.12801058667842966	0.1023378914865461	0.05496250551389502	0.2436994559623585	0.009322158506102044	0.4508454639023673	0.2559893849669509	0.012064771359068235	0.06592623534904292	0.05877583114234464	0.08686143941813892	0.1286089883775217	0.008944148217313316	0.3828292011696194	0.3340372432328662	1.6337339600811394	0.24420036736225784	1	1
TCGA-49-4490	7d87c658-1242-4f3d-8ee9-fefb57dc76f4	0	0	0	0	0	1	0	0	0	0	0	0	0	0	0	0	0	0	0	0	0	0	0	1	0	0	light_smoker	middle	0.0	0.1318180211389586	0.2785888507900597	0.02191664604616636	0.15734030895401038	0.0015200254515889571	0.408816147619216	0.2595470241722527	5.078204346942921e-05	0.04943631931748933	0.10158947796059313	0.02092220190940484	0.07645236644322567	0.0007871216737761527	0.4912147064797888	0.7709841518293876	1.3638466221808023	0.327704242325516	1	1
TCGA-49-4490	97dbf234-2af1-40a1-b157-c18607c2e495	0	0	0	0	0	1	0	0	0	0	0	0	0	0	0	0	0	0	0	0	0	0	0	1	0	0	light_smoker	middle	0.0020016457976558505	0.1346885216733759	0.17792407090274226	0.012343482418877744	0.1794586660142784	0.002490936992638392	0.4910926762004314	0.4784681207273404	0.004278472771241222	0.043412547086453056	0.0604799330326001	0.011742547551504442	0.09298702506626982	0.002441519787936567	0.30618983397665445	0.3887835933323614	1.3320431271459467	0.3370351691289688	1	1
TCGA-49-AARE	66f3157d-43fe-43aa-a867-6c6f5119c3eb	0	0	0	0	0	0	0	0	0	0	0	1	0	0	0	0	0	0	0	0	0	0	0	0	0	0	light_smoker	early	0.003963884606914775	0.0724510019819423	0.25474565073772304	0.021933494824928432	0.1125302796740806	0.08553182118476106	0.4488438669896497	0.3619283772829145	0.007057364932525869	0.053693195365027896	0.10824471889752517	0.025559105431309903	0.1017595727433122	0.07205188116923371	0.2697057841781508	0.7620553359683795	1.6696882456698596	0.2345827971946727	1	1
TCGA-93-7347	d2165d4d-180a-466b-95f8-f8257330c06a	0	0	0	0	0	0	0	0	0	0	0	0	0	0	0	0	0	0	0	0	0	0	0	0	1	0	light_smoker	early	0.0014111006585136407	0.232549388523048	0.22361241768579493	0.016650987770460958	0.018250235183443087	0.007431796801505173	0.5000940733772342	0.049725174840130885	0.002267040229270484	0.045661612165023416	0.035267446585537994	0.04679513227965866	0.03167440169386402	0.013431143999828905	0.7751780482066857	1.0223655913978495	0.9298717041326428	0.6100809622768613	0	0
TCGA-78-7220	356d45ae-51e3-498d-b009-82c391221b3a	0	1	0	0	0	0	0	0	0	0	0	1	0	0	0	0	0	0	0	0	0	0	0	1	0	0	heavy_smoker	middle	0.0035706498037505452	0.3474978194505015	0.19603139991277801	0.03371674662014828	0.0793720017444396	0.026411905800261662	0.31339947666812035	0.4898187236155948	0.006158430593493916	0.09910603426868636	0.07084678420660541	0.03349888254283586	0.08614353116463869	0.03176061584305935	0.1826669977650857	0.3646134347275032	1.5426590385316283	0.29772043301704065	1	0
TCGA-44-A47B	b2bc2259-1b00-4df1-8a3d-cd9c4ff34efd	0	0	0	0	0	0	0	0	0	0	0	0	0	0	0	0	0	0	0	0	0	0	0	0	1	1	light_smoker	early	0.002054231717337716	0.3225143796220213	0.4367296631059984	0.0	0.09346754313886606	0.006162695152013147	0.13907148726376334	0.7174094127446897	0.0004164931278633903	0.0722615576842982	0.11432736359850065	0.0	0.04560599750104123	0.0010412328196584756	0.04893794252394836	0.6171262699564586	0.9749293181004814	0.5374448311398781	0	0
TCGA-78-7167	0fb7fb22-e497-4e6c-8d7d-5fb37857ce93	0	0	0	0	0	0	0	0	0	0	0	1	1	0	0	0	0	0	0	0	0	0	0	0	1	1	heavy_smoker	late	0.00918352704835701	0.1026546132874157	0.197015353709284	0.03021954369349978	0.38358444540106185	0.04448270914047926	0.2328598077199024	0.6380829133178949	0.01048903419152704	0.04177450846841938	0.041365844798619635	0.03267039004676928	0.10514008082459247	0.029491894837215638	0.10098533351496164	0.2442625867283401	1.282956367962643	0.4339056672080321	0	0
TCGA-69-7973	3eddba1e-10e4-4ff4-bbb6-f184c7eb228a	0	0	0	0	0	0	0	0	0	0	0	0	1	0	0	0	0	0	0	0	0	0	0	0	0	0	light_smoker	early	0.0005441683294032287	0.020769091238889897	0.616678759296209	0.005260293850897877	0.06706874659894795	0.004716125521494649	0.28496281516415745	0.24643171806167397	0.0015418502202643172	0.014273127753303963	0.3441850220264317	0.005594713656387665	0.040837004405286335	0.003303964757709251	0.3438325991189427	2.430997497318556	1.3284715757862509	0.2993287546818296	0	1
TCGA-55-7913	2a579382-0de7-4f0f-81ce-94000568332a	0	0	1	0	0	0	0	0	0	0	0	0	0	0	0	0	0	0	0	0	0	0	1	1	0	0	heavy_smoker	early	0.17319490325625295	0.06276545540349221	0.07173194903256253	0.045304388862671074	0.13449740443605473	0.3558282208588957	0.15667767815007078	0.3536291709666323	0.11489508083935328	0.011695906432748536	0.011007911936704506	0.0478156174750602	0.12693498452012386	0.19711042311661506	0.1369109047127623	0.14785992217898833	1.7175934574831402	0.21450837681224247	1	0
TCGA-44-6144	fed23987-472d-4e91-bcc0-d51b26ab3f8e	0	0	0	0	0	0	0	0	0	0	0	0	0	0	0	0	0	0	0	0	0	0	1	1	0	1	heavy_smoker	early	0.0	0.1455682553375027	0.7696786715548847	0.0019409100711667024	0.03385809790813025	0.0	0.048954065128315724	0.35856009070294786	0.0	0.10317460317460317	0.42205215419501135	0.001984126984126984	0.057539682539682536	0.0	0.05668934240362813	2.8213438735177867	1.3055238556033852	0.3238667916146051	0	1
TCGA-55-7728	b6056f12-de04-49ce-9121-15658c748d33	0	1	0	0	0	0	0	0	0	0	0	0	1	0	0	0	0	0	0	0	0	0	0	0	0	0	heavy_smoker	early	0.021724137931034483	0.10120689655172414	0.07879310344827586	0.15620689655172415	0.07137931034482757	0.3208620689655172	0.2498275862068965	0.5552353506243997	0.005523535062439962	0.03410182516810758	0.03146013448607109	0.04658981748318925	0.048270893371757925	0.1287223823246878	0.1500960614793468	0.1976643598615917	1.4171417403587347	0.35406844818724337	0	0
TCGA-MP-A4SV	5a993374-bc1e-4032-a6a5-f6b0fe832e25	0	0	0	0	0	0	0	0	0	0	0	0	0	0	0	0	0	0	0	0	0	0	0	1	1	1	heavy_smoker	early	0.014946764946764947	0.2978296478296478	0.03067158067158067	0.14856674856674856	0.029606879606879605	0.020024570024570025	0.4583538083538084	0.2366418940751403	0.02596715918103575	0.08941632641071585	0.0105454865904885	0.17798078900214434	0.007813647445877274	0.029022119084687013	0.422612578209911	0.092974180734856	1.5115945949529697	0.2759620551012492	0	0
TCGA-78-8655	98c0c966-dc80-4e7f-96c4-36e3c5c27e5e	0	0	0	0	0	0	0	0	0	0	0	0	1	0	0	0	0	0	0	0	0	0	0	0	1	0	light_smoker	early	0.037056504599211566	0.23401773981603155	0.22335742444152432	0.006586727989487517	0.2449901445466492	0.0020532194480946124	0.2519382391590013	0.3225223189060911	0.01608468000150676	0.17018872188947906	0.10677289335894828	0.02870380833992541	0.08177948544091611	0.002316645948694768	0.27163144611443857	0.7940901658491006	1.6463726532805474	0.2259448171567979	0	0
TCGA-97-8175	fa5f5167-3813-4947-adec-04a66732394c	0	0	0	0	0	0	0	0	0	0	0	0	0	0	0	0	0	0	0	0	0	0	0	1	0	0	non_smoker	early	0.00043398591956794286	0.14478252483363874	0.36592246118237054	0.003230784067894686	0.09880412768830167	0.017889864017745203	0.3689362522904812	0.4107096743902153	0.0056811512547832	0.09399722985186752	0.17139704674038078	0.010775406718783014	0.05282062117050496	0.006854942836349977	0.2477639270371153	0.8675050014289797	1.5034256200174838	0.2712672201613813	1	1
TCGA-55-8207	07fc8c5b-2936-48a3-8c1c-c118bd6ae4da	0	0	0	0	0	0	0	0	0	0	0	0	1	0	0	0	0	0	0	0	0	0	0	0	1	1	non_smoker	early	0.0	0.19704433497536947	0.19704433497536947	0.06403940886699508	0.15763546798029554	0.08866995073891626	0.2955665024630542	0.5376344086021505	0.0	0.053763440860215055	0.03225806451612903	0.017921146953405017	0.16845878136200718	0.021505376344086027	0.16845878136200718	0.26666666666666666	1.35629174861247	0.3505222183682121	0	0
TCGA-55-8097	2519809b-42c8-401a-9265-e7d3a6e62627	0	0	0	0	0	0	0	0	0	0	0	0	1	0	0	0	0	0	0	0	0	0	0	0	0	0	heavy_smoker	early	0.00211864406779661	0.2595338983050847	0.18820621468926554	0.03072033898305085	0.08192090395480225	0.016596045197740113	0.4209039548022599	0.5509542671948146	0.0028808066258552397	0.09038530788620812	0.06805905653583003	0.01764494058336334	0.03961109110550954	0.007562117392870005	0.2229024126755492	0.3483660130718954	1.3160822713393354	0.3679834963080265	0	0
TCGA-49-6761	364d1ce8-6b15-49f4-8f86-682c30f270ad	0	0	0	0	0	0	0	0	0	0	0	0	0	0	0	0	0	0	0	0	0	0	0	0	1	0	heavy_smoker	middle	0.002145922746781116	0.3485124027060449	0.17363788462937368	0.032043354913799366	0.05357532552556921	0.00229140903469848	0.3877937004437332	0.11008880257923416	0.0024510266030656693	0.19683629027696606	0.08350459096136804	0.12701974019118006	0.03482343181432531	0.0039782047172835094	0.4412979128565772	0.8176057544100017	1.5469021820594986	0.26994945367226764	0	0
TCGA-86-8668	c9d34bf0-a9da-4a7a-942a-beae743d67e9	0	0	0	0	0	1	0	0	0	0	0	0	0	0	0	0	0	0	0	0	0	0	0	0	0	0	non_smoker	early	0.001578423635178259	0.32659643825275364	0.06571046220361665	0.002779398140205195	0.06824966544281645	6.862711457296779e-05	0.5350169852108568	0.4261124961579181	0.012943547010006487	0.09231242102387212	0.02318909873296677	0.008435504251903966	0.0522181619480209	0.011372562412485913	0.37341620846282575	0.15348240763003929	1.3401855247069088	0.33316560625426	0	0
TCGA-78-7163	59981cb3-5d85-487d-bdf4-e65f396b9777	0	0	0	0	0	0	0	0	0	0	0	0	0	0	0	0	0	0	0	0	0	0	0	0	0	1	heavy_smoker	early	0.056738648534210075	0.0293905203118384	0.09761139754414803	0.015567012877033054	0.17036538892624972	0.03992627462701437	0.5904007571795064	0.2842437144627988	0.031474844377374765	0.02969630008892721	0.06025492468134415	0.01913282492117815	0.08687919372658924	0.01810881457328411	0.4702093831685036	0.3715396283655669	1.4555277329077083	0.315636533704516	0	0
TCGA-75-7025	33cc91af-7037-4461-8446-c40bec2d8713	0	0	0	0	0	0	0	0	0	0	0	0	0	0	0	0	0	0	0	0	0	0	0	0	0	1	non_smoker	early	0.003338655828131805	0.16475540717085208	0.1669327914065902	0.008128901146755697	0.09856292640441283	0.06270866598925824	0.4955726520539992	0.4152181042964905	0.001803870121351263	0.0798622499180059	0.07035093473269925	0.010495244342407345	0.061331584125942924	0.050836339783535585	0.31010167267956706	0.4541864139020537	1.498493299734739	0.2863556552691735	0	1
TCGA-78-7160	54d80472-980c-4420-a559-f6c72a283743	0	0	0	0	0	0	0	0	0	0	0	0	0	0	0	0	0	0	0	0	0	0	0	0	0	1	heavy_smoker	late	0.07156921945968653	0.1859854551182756	0.1377825618945102	0.01378350704927932	0.2137099950116832	0.2028669694662501	0.17430229200031505	0.5161951132618828	0.030430781106196007	0.06858058961493929	0.0540925689516967	0.012053558174746905	0.07674494552147967	0.08274203604192025	0.15916040732713832	0.3018347040892621	1.5381771818357386	0.31322608539857794	0	1
TCGA-64-5774	d98da22d-7704-4b1d-bb4e-a868707a8e3d	0	0	0	0	0	0	0	0	0	0	0	0	1	0	0	0	0	0	0	0	0	0	0	0	0	1	heavy_smoker	early	0.02809224318658281	0.4008385744234801	0.14423480083857446	0.0012578616352201255	0.1148846960167715	0.09937106918238994	0.21132075471698114	0.045908426692644916	0.07830004870920604	0.43253774963468095	0.09364344861178762	0.003896736483195324	0.09072089624939113	0.0752557233317097	0.1797369702873843	0.9124668435013262	1.667667580304367	0.2503107495499796	0	0
TCGA-49-AARN	36499594-87a9-4747-b4f3-026bccc88a49	0	0	0	0	0	0	0	0	0	0	0	0	0	0	0	0	0	0	0	0	0	0	0	1	0	0	heavy_smoker	early	0.0014322999554395568	0.07218791775415367	0.2064739957985868	0.042714367559997454	0.109905149914062	0.007447959768285695	0.5598383092494749	0.1977435897435897	0.0036923076923076922	0.15147578347578347	0.14817094017094018	0.0769002849002849	0.06887749287749287	0.00547008547008547	0.34766951566951565	0.7476947902259106	1.6873321023727352	0.2155774777152783	0	0
TCGA-55-6986	baa50434-326d-44bd-a758-3a71496a3f05	0	0	0	0	0	0	0	0	0	0	0	0	0	0	0	0	0	0	0	0	0	0	0	0	0	0	non_smoker	early	0.045711402623612514	0.1627648839556004	0.158627648839556	0.04137235116044399	0.2282542885973764	0.03642785065590313	0.3268415741675076	0.6408789612276401	0.015708707890674658	0.046853718332879324	0.03477708163079996	0.022428039589575958	0.09697630073549443	0.009897393988922185	0.13247979660401346	0.2227259846982148	1.2355076014269724	0.4419335975563711	0	0
TCGA-44-3918	195f5c4e-702d-4007-9541-959eb896e31d	0	0	0	0	0	0	0	0	0	0	0	0	0	0	0	0	0	0	0	0	0	0	0	1	0	0	light_smoker	early	0.00020465801645450448	0.3879906675944497	0.3634726372232001	0.005566698047562523	0.043674020711391266	0.001309811305308829	0.1977815071016332	0.4595845136921624	0.0005193578847969783	0.15339943342776205	0.15099150141643058	0.022379603399433432	0.0437204910292729	0.0014636449480642116	0.16794145420207746	0.9122662831312924	1.4653175520317785	0.2881668169144194	1	1
TCGA-75-6211	e873ec4d-4261-42b4-821e-7a9a8db37fe9	0	0	0	0	0	0	0	0	0	0	0	1	0	1	0	0	0	0	0	0	0	0	0	0	0	0	heavy_smoker	early	0.0032527881040892194	0.2421003717472119	0.14010223048327136	0.030436802973977693	0.05111524163568773	0.03461895910780668	0.4983736059479554	0.3590798578642229	0.009725079483822705	0.08864783991023004	0.02693098933981672	0.1617729567982046	0.018515055171124003	0.02954927997007668	0.30577894146250234	0.3140625	1.5598906503115562	0.25850385701023026	0	0
TCGA-64-5779	a22379f0-e5e0-47a9-8a1d-2a17d76c2f93	0	0	0	0	0	0	0	0	0	0	0	0	0	0	0	0	0	0	0	0	0	0	0	0	0	1	heavy_smoker	middle	0.002635681936298166	0.4032593362536194	0.3782017967183904	0.00029697824634345533	0.0907268542579256	0.02034300987452669	0.10453634271289627	0.2259640682552808	0.0054123130121025344	0.27696760129294146	0.2485529579794032	0.0008268811546267759	0.0630684807938059	0.06186574456889424	0.1173419529429452	1.6946107784431137	1.669682663172436	0.21115349963450544	1	1
TCGA-MP-A4T6	f53a5ae6-decf-4ec5-a34b-af8863c196f6	0	0	0	0	0	0	0	0	0	0	0	0	0	0	0	0	0	0	0	0	0	0	0	0	1	0	heavy_smoker	middle	0.017269674552478097	0.14828186936652613	0.1924407301739592	0.02062766682657106	0.212260459009771	0.05887848107657737	0.3502411189941172	0.7418250432820434	0.008578598245375144	0.03359464664345324	0.03382807788822534	0.00997918571400782	0.05440893263563328	0.01939424591981637	0.09839126967144553	0.199868886849351	0.9999090019089832	0.5657678211453924	0	0
TCGA-75-5147	0be320e5-cb8c-46cd-b718-2e5757327348	0	0	0	0	0	0	0	0	0	0	0	0	0	0	0	0	0	0	0	0	0	0	0	1	0	0	non_smoker	early	0.00041191816559110257	0.2866950432514074	0.10613758066730744	0.05135246464369079	0.03611149251681999	0.00027461211039406843	0.5190168886447892	0.34055415617128465	0.0011754827875734676	0.163727959697733	0.045843828715365235	0.0869857262804366	0.01746431570109152	0.0015113350125944586	0.3427371956339211	0.381163708086785	1.4722808289803535	0.27022960476735325	0	0
TCGA-44-7669	d68fa59e-4aa1-46e5-85be-0012d849ca3f	0	0	0	0	0	0	0	0	0	0	0	1	0	0	0	0	0	1	0	0	0	0	1	1	0	1	light_smoker	middle	0.0012477205106056243	0.1301468471062482	0.4814281600921394	0.004031097034264325	0.11191093195124292	0.01977157116805836	0.2514636721374412	0.2982529553300555	0.010565958782299404	0.11570247933884298	0.2361125640757401	0.005126059211214562	0.09948739407887856	0.02824563238832514	0.2065069567946438	1.7593826727464048	1.682378782870139	0.21156962850492145	0	1
TCGA-73-4659	12aa74f7-8a9e-4ac1-888a-0c214810a682	0	0	0	0	0	0	0	0	0	0	0	0	0	0	0	0	1	0	0	0	0	0	0	0	1	1	light_smoker	middle	0.006831217374492492	0.1387510472385126	0.07098665979248565	0.01936585680221692	0.09467036153895728	0.039408390797190176	0.6299864664561449	0.6318022733607954	0.007619165608449219	0.03580388391612723	0.014494997986805837	0.02892805153777062	0.026016663053241244	0.012543748257812742	0.2427912162789977	0.10799548997499878	1.103889694064919	0.4613428066233434	1	1
TCGA-44-A4SS	e5430e26-ac2c-4539-be26-e68b56fc1109	0	0	0	0	0	0	0	0	1	0	0	0	0	0	0	0	0	0	0	0	0	0	0	1	1	1	heavy_smoker	early	0.007803121248499399	0.5312124849939976	0.02771108443377351	0.009303721488595438	0.02020808323329332	0.02000800320128052	0.38375350140056025	0.3411219984925164	0.011198449445461398	0.24991924195111445	0.024012059868633574	0.010552385054377087	0.027565414019597285	0.05696134381393345	0.27866910735436634	0.08743686868686869	1.5195740631789023	0.2612981006052416	0	0
TCGA-44-5643	584a1b1f-2b33-4c96-a6a5-3d0751a82860	0	0	0	0	0	0	0	0	0	0	0	0	0	0	0	0	0	0	1	0	0	0	0	0	0	1	light_smoker	middle	0.003987313094698686	0.2652469415496149	0.3836882646125963	0.0023561395559583143	0.12632532850022654	0.0008155867693701857	0.21758042591753515	0.39825714722519495	0.010243082097538605	0.18361106864393825	0.2277939153034705	0.0030576364470264487	0.07139581103806758	0.0006879682005809509	0.10495337104418284	0.8126679462571977	1.509525212966758	0.26043916279286977	1	1
TCGA-78-7166	6a46235d-12d0-45bf-b6ad-297018230409	0	0	0	0	0	0	0	0	0	0	0	1	1	0	0	0	0	0	0	0	0	0	1	0	1	1	heavy_smoker	middle	0.049975802548798194	0.08552992418131956	0.06444587836747863	0.03542506855944507	0.16875302468140022	0.4188094854008711	0.1770608162606872	0.5251239843832436	0.0255355070169885	0.03374485596707818	0.028701065738102775	0.019647567795715942	0.07029650733354438	0.2235306531602828	0.07341985860504377	0.1605513804605554	1.4386568992184978	0.33905378197531905	1	0
TCGA-38-4625	df9d3cd6-560a-4f48-9200-d92c1c14659e	0	0	0	0	0	0	0	0	0	0	0	0	0	1	0	0	0	0	0	0	0	0	0	0	1	0	heavy_smoker	early	0.00036190673146520525	0.6758866714920898	0.10216110019646366	0.0005687105780167513	0.03293351256333368	0.003463964429738393	0.18462413400889252	0.5549366116019977	0.0028812908182865925	0.270393136124984	0.058202074529389164	0.0008964015879113842	0.02804456396465616	0.0021129466000768342	0.08253297477269816	0.2279912311064959	1.1882340940243292	0.3920663318480548	0	0
TCGA-44-2662	50a83df4-4280-4bcd-baca-cb3fda2d2101	0	0	0	0	0	0	0	0	0	0	0	0	0	0	0	0	0	1	0	0	0	0	0	0	1	1	heavy_smoker	early	0.011707523245984784	0.6316568047337278	0.039687235841082	0.0037193575655114115	0.020540997464074392	0.013524936601859678	0.2791631445477599	0.4819290780141844	0.013900709219858157	0.2664964539007092	0.01798581560283688	0.008226950354609928	0.029163120567375887	0.008453900709219858	0.17384397163120568	0.11054862255709913	1.322996383869645	0.33500408068004617	0	1
TCGA-62-A46R	1426a34e-2505-41fd-9e33-cd64bf000849	0	0	0	0	0	0	0	0	0	0	0	0	1	0	0	0	0	0	0	0	0	0	0	1	0	0	light_smoker	early	0.017614225074367457	0.1743708011631405	0.2790534442996089	0.002406497543367091	0.21304187974197	0.008924095056652964	0.3045890571208931	0.5219061424171045	0.01322703388294981	0.0632360934951984	0.0987497735096938	0.02330132270338829	0.09364015220148578	0.01641601739445552	0.16952346439572386	0.579711151228996	1.4774901471730406	0.32463041755866123	0	0
TCGA-53-7626	3317cf39-2f64-4e5f-8e45-13608e3d5437	0	0	0	0	0	0	0	0	0	0	0	0	0	0	0	0	0	0	0	0	1	0	0	0	1	0	heavy_smoker	middle	0.0060591133004926105	0.5095566502463054	0.09305418719211822	0.00541871921182266	0.035123152709359604	0.008423645320197045	0.3423645320197045	0.1808756747493788	0.032859223716905146	0.22483077713991945	0.05046696941136149	0.019535601062462514	0.06983120555222345	0.01045326021763345	0.4111472881501157	0.44741828517290383	1.5836299485230352	0.2613009318303485	0	1
TCGA-55-8299	04fd55db-3f42-4fa6-aba0-43556f724c91	0	0	0	0	0	0	0	0	0	0	0	0	0	0	0	0	0	0	0	0	0	0	1	0	0	0	light_smoker	early	0.0031110246937585072	0.29593622399377795	0.16955084580983862	0.008944195994555705	0.05852615205133192	0.0087497569511958	0.4551818005055415	0.3368700265251989	0.0032646398694144052	0.1211997551520098	0.05753927769842889	0.007549479698020813	0.06672107733115691	0.010406039583758415	0.3964497041420119	0.5281647486371895	1.437107337965154	0.2932815721495778	1	0
TCGA-MP-A4SW	f3123a4e-e025-47e1-8079-87f91bf46125	0	0	0	0	0	1	0	0	0	0	0	0	0	0	0	0	0	0	0	0	0	0	0	0	0	1	light_smoker	middle	0.00400840597758406	0.136986301369863	0.18189601494396013	0.03502490660024907	0.0920376712328767	0.058802926525529264	0.4912437733499378	0.478444146388197	0.0042632688254454895	0.059063038896340285	0.06505077601073002	0.03664495114006515	0.049530561410231835	0.019927189116689014	0.2870760682123012	0.4679615538646376	1.427154274762473	0.3232529134614739	0	0
TCGA-55-8206	972d9a2a-64db-478c-a614-928a057af8c1	0	0	0	0	0	0	0	0	0	0	0	0	0	0	0	0	0	0	0	0	0	0	0	0	0	1	non_smoker	early	0.02763360920185159	0.2081638378454201	0.03913592369196242	0.050918782437929584	0.09706831252630102	0.17477907139851312	0.4023004628980222	0.4828771483131763	0.02724379376193508	0.05423297262889879	0.0109484404837683	0.040611075747931255	0.062380649267982174	0.13443666454487588	0.1872692552514322	0.07355655154231479	1.5438414876052269	0.2956572439436783	0	0
TCGA-44-6776	354fabb4-da1b-48f6-baa4-52d23dc002a7	0	1	0	0	0	0	0	0	0	0	0	1	1	0	0	0	0	0	0	0	0	0	1	0	0	0	heavy_smoker	early	0.005886294027565084	0.008901225114854517	0.04259188361408882	0.016797473200612558	0.2053503062787136	0.0050727411944869825	0.7154000765696784	0.5438686505900462	0.002308876346844536	0.002360184710107748	0.012981015905592613	0.006670087224217547	0.07255002565418163	0.0015392508978963571	0.35772190867111336	0.08396226415094339	1.017387036730443	0.4292478467730619	0	0
TCGA-49-4501	41c4c50e-7927-4852-a329-e36dd6aaa63d	0	0	0	0	0	0	0	0	0	0	0	0	0	0	0	0	0	0	0	0	0	0	0	0	1	0	non_smoker	early	0.010172876490045559	0.2330400049928228	0.1709417712038944	0.04431130250265244	0.2379704175248081	0.015883417587218375	0.28768020969855834	0.2442881859722284	0.007896721529657069	0.10325628854088106	0.05820504857814648	0.0580497759637993	0.06807595049021782	0.010247992546914513	0.44998003637815537	0.4974121492781258	1.5369422945596858	0.28437993083446256	0	0
TCGA-49-4501	2712418c-ba04-49e2-ab74-4e526a147976	0	0	0	0	0	0	0	0	0	0	0	0	0	0	0	0	0	0	0	0	0	0	0	0	1	0	non_smoker	early	0.0005543864412916072	0.17330798995316	0.18644355440906926	0.030909872604258593	0.22310094358835109	0.001821555449958138	0.3838616975539113	0.4353512454895438	0.0014084695971776956	0.0725697192450603	0.06330064789601471	0.03035587331822023	0.08371675005700949	0.001381641604850501	0.3119156527921233	0.5077491911877985	1.4225691183431364	0.3040292835865456	0	0
TCGA-49-4501	a6c91707-6bd0-409a-ba02-38d86e026944	0	0	0	0	0	0	0	0	0	0	0	0	0	0	0	0	0	0	0	0	0	0	0	0	1	0	non_smoker	early	0.00032200933827080985	0.08710352600225406	0.11383030107873128	0.02712928674931573	0.11544034777008533	0.0005635163419739173	0.6556110127193688	0.1187465495938379	0.0009201083098924788	0.03293987749415074	0.01440626725203081	0.03364967533321065	0.03454349483424906	0.0004994873682273456	0.7642945398144009	0.313039628071729	0.8725931272892639	0.6018661124683427	0	0
TCGA-49-4506	3430898b-02c2-47dd-91e5-c8022177fb6a	0	0	0	0	0	0	0	0	0	0	0	1	0	0	0	0	0	0	0	0	0	0	0	0	1	0	heavy_smoker	middle	0.013157894736842105	0.06529734769995857	0.2934106920845421	0.056931205967675085	0.15641835888934935	0.0030563613758806465	0.4117281392457522	0.7198198592103537	0.003629049888505094	0.02179616107734686	0.0565126142276245	0.027392768134318568	0.0441825893052337	0.001289843032661449	0.1253771151239561	0.3440442203729576	1.0080919158402768	0.540246097556887	1	1
TCGA-49-4506	30750f5d-1f56-4650-8617-8e6f54d7ebb9	0	0	0	0	0	0	0	0	0	0	0	1	0	0	0	0	0	0	0	0	0	0	0	0	1	0	heavy_smoker	middle	0.03722271517302573	0.07198314108251996	0.09693877551020408	0.033429458740017744	0.5302129547471163	0.0074755989352262645	0.22273735581189003	0.42400941144377	0.02402305121734979	0.04536929686967196	0.09939984996249064	0.0469378708313442	0.25838846075155153	0.0048080201868648965	0.09706403873695696	0.175720776870803	1.5684820218752793	0.2707120962954805	1	1
TCGA-49-4506	65a9a48a-728e-4ad1-86bd-52c92c766f4e	0	0	0	0	0	0	0	0	0	0	0	1	0	0	0	0	0	0	0	0	0	0	0	0	1	0	heavy_smoker	middle	0.03751931772651823	0.04484574437639517	0.083624291683361	0.07380802472668994	0.5308225058668651	0.011476160494533798	0.2179039551256368	0.3572067675288759	0.026659346022449976	0.022795672685863026	0.10873190174068653	0.0853058402472751	0.29042622417439395	0.009211810639336262	0.09966243696111923	0.16634407377889104	1.6338720769386619	0.2422916015128935	1	1
TCGA-49-4506	83830369-47fd-43f3-af6b-234625f022fa	0	0	0	0	0	0	0	0	0	0	0	1	0	0	0	0	0	0	0	0	0	0	0	0	1	0	heavy_smoker	middle	0.0029630082170021693	0.025384121941534044	0.4739285823380273	0.01958029141338546	0.16293490545865535	0.002901915264074289	0.3123071753673214	0.7054889359145179	0.0017765237610053036	0.009666379287822977	0.09702954777020142	0.015596833607649503	0.06115944300755024	0.0018810251587114976	0.10740131149254124	0.5745445119241593	1.0157854915987654	0.5227482854170421	1	1
TCGA-NJ-A4YP	ab153008-7097-40e9-9699-adcd5940c773	0	0	0	0	0	0	1	1	0	0	0	0	1	0	0	0	0	0	0	0	0	0	1	0	0	1	heavy_smoker	early	0.01830896823165589	0.13867022771998874	0.5497961765532753	0.0037250491987630015	0.18635788585886984	0.010331740230531343	0.09280995220691594	0.2145529563970769	0.021679079688100983	0.1355991468233155	0.35193538235602645	0.03405713486485541	0.09238085247735936	0.022343438581768592	0.1274520088114969	2.5497066492829203	1.7343889338871783	0.2151859497055324	0	0
TCGA-MP-A5C7	6055a1ad-f9df-4ba9-9c09-f49663b3b0c0	0	1	0	0	0	0	0	0	0	0	0	1	0	0	0	0	0	0	0	0	0	0	0	0	1	0	light_smoker	early	0.004697956831981563	0.08912821876523512	0.15383592607366042	0.016354208216992426	0.2552408810885077	0.01972255462482826	0.4610202543987945	0.595149498752353	0.002057523092413431	0.02652891476601147	0.03068773803791096	0.00906185702403362	0.11347020969224708	0.011163157203519678	0.2118811014315108	0.25531445384332474	1.1932986391784142	0.4138285028139057	0	0
TCGA-55-6971	78a1555b-9ca5-45cd-ab7e-2a7cbe038852	0	0	0	0	0	0	0	0	0	0	0	0	0	0	0	0	0	0	0	0	0	0	0	0	0	0	heavy_smoker	early	0.00927613052840815	0.41858539009441775	0.2239522941858539	0.008779194964386285	0.08249130362762963	0.0062945171442769605	0.2506211694550273	0.5665260736196319	0.01629601226993865	0.17101226993865032	0.07802914110429447	0.00728527607361963	0.05233895705521474	0.008819018404907975	0.09969325153374232	0.4575296108291032	1.3518821855411496	0.3693600565979149	0	0
TCGA-75-7027	28884c65-bace-42cc-9600-a23fa55463de	0	0	0	0	0	0	0	0	0	0	0	1	1	0	0	0	0	0	0	0	0	0	0	0	0	1	heavy_smoker	early	0.00021525435890076773	0.3802109492717228	0.32044198895027626	0.008179665638229174	0.041615842720815095	0.00861017435603071	0.2407261247040253	0.31572638644717915	0.001278568003835704	0.24620425123861275	0.1874700335624101	0.023493687070481058	0.01941825155825476	0.011427201534281605	0.19498162058494486	1.1303467476588205	1.5659695997020169	0.23452376777357284	1	1
TCGA-97-8552	9ca93957-ef35-4863-94d7-5dbed5b7c72f	0	0	0	0	0	0	0	0	0	0	0	0	0	0	0	0	0	0	1	0	0	0	0	0	0	0	non_smoker	early	0.002851885924563017	0.0937902483900644	0.07681692732290707	0.0070377184912603485	0.07801287948482061	0.00013799448022079117	0.7413523459061637	0.15820981991985708	0.01955293776855116	0.02797759860956887	0.02051851494230676	0.01330082556848356	0.03594361029305266	0.0022932457876695795	0.7222034471105103	0.25480622520598106	0.9744253608272384	0.5496683530500986	0	0
TCGA-55-7914	314ab73b-9b82-425e-9fc4-e94174e2e88e	0	0	0	0	0	0	0	1	0	0	0	0	1	0	0	0	0	0	0	0	0	0	0	0	1	0	light_smoker	middle	0.03216911764705882	0.22886029411764705	0.2693014705882353	0.017463235294117647	0.1170343137254902	0.059436274509803926	0.2757352941176471	0.7062273108070372	0.010890812622172577	0.05082379223680536	0.0672996369729126	0.004468025691147725	0.05557106953364982	0.017592851158894158	0.08712650097738063	0.3475682087781732	1.0963860158845375	0.5169965659304776	0	1
TCGA-55-1592	d4c07ec7-b430-45a5-a31f-4ea1ebad2f81	0	0	0	0	0	0	0	0	0	0	0	0	0	0	0	0	0	0	0	0	0	0	0	1	0	1	light_smoker	early	0.0053914814592943144	0.0794943988498173	0.16827412687953033	0.031749835260288746	0.09986221769604026	0.00611034565386689	0.6091175942011622	0.4455110870740941	0.002298539751216874	0.024945916711736075	0.04421308815575987	0.01608977825851812	0.043469442942130884	0.0022309356408869658	0.4212412114656571	0.4262518968133536	1.1846960413637944	0.3806601166607826	0	0
TCGA-80-5611	20e14892-a712-450e-8758-f55fdebb87e5	0	0	0	0	0	0	0	0	0	0	0	0	0	0	0	0	0	0	0	0	0	0	0	0	0	1	heavy_smoker	early	4.748338081671415e-05	0.07742165242165241	0.7627492877492877	0.0004510921177587845	0.041666666666666664	0.0026353276353276354	0.11502849002849005	0.299437755565652	2.839618355293049e-05	0.06042707860063608	0.5347853248523399	0.0005679236710586097	0.030071558382553387	0.002101317582916856	0.07258064516129033	3.0466571834992884	1.1786268338138184	0.3854867325186334	0	0
TCGA-MP-A4T8	3a8f613e-e5f0-4c2f-8ccf-ea1ca196e853	0	0	0	0	0	0	0	0	0	0	0	0	1	0	0	0	0	0	0	0	0	0	0	0	1	1	light_smoker	middle	0.009406623735050598	0.15551977920883164	0.11662833486660533	0.04560717571297148	0.12120515179392825	0.02003219871205152	0.5316007359705611	0.6161693132097734	0.007054717073890174	0.05727348704586795	0.02981662651787031	0.027358536945086283	0.05506120643036232	0.015117250872621796	0.1921488619045278	0.20229784178401888	1.2402656139316284	0.4248136175121896	0	1
TCGA-4B-A93V	4237b45b-e384-41fe-aa97-288fc92fb25e	0	0	0	0	0	0	0	0	0	0	0	1	1	0	0	0	0	0	0	0	0	0	1	1	0	0	heavy_smoker	early	0.000741450152924094	0.13812598473848434	0.5519478513392443	0.0026568630479780037	0.06997435818221137	0.007445395285612778	0.22910809725354506	0.21179706601466994	0.0016670371193598578	0.11349744387641696	0.2943987552789509	0.010280062236052457	0.03411869304289842	0.009363191820404534	0.32487775061124696	2.343696707333071	1.5176683921830298	0.2513160601592777	1	0
TCGA-78-7148	7be19b0e-96c6-49eb-91df-aeb1c1404172	0	0	0	0	0	0	0	0	0	0	0	0	1	0	0	0	0	0	0	0	0	0	0	0	1	1	heavy_smoker	middle	0.00913171335706547	0.14072898932053862	0.23854666460300264	0.046974152607955434	0.09994582881906826	0.04101532270546355	0.4236573285869061	0.14855173299651045	0.007899638200852047	0.06872042987733082	0.08610391556592666	0.10430091413157501	0.07653443514375627	0.029736036479630062	0.4781528976044186	0.8884565499351491	1.606451924543544	0.28051702922275584	0	0
TCGA-64-1680	43428f58-d9b8-4c96-ab73-19e798b48119	0	0	0	0	0	0	0	0	0	0	0	0	0	0	0	0	0	0	0	0	0	0	0	0	0	1	heavy_smoker	late	0.002329564919492977	0.09647139431312092	0.2483042137718397	0.003083247687564234	0.32716683795820484	0.0022610483042137717	0.3203836930455635	0.5893654672621556	0.006404314485548159	0.038931490688463806	0.07196427066655431	0.01095474846212185	0.1067666638577568	0.0077525912193477705	0.16786045335805175	0.5181584215041464	1.2852406432745582	0.3938435479623323	1	1
TCGA-05-4398	5018f804-cc47-4081-88e4-55c75095ecc2	0	0	0	0	0	0	0	1	1	0	0	0	0	0	0	0	1	0	0	0	0	0	0	1	0	0	heavy_smoker	late	0.01126727842955047	0.008827970728307584	0.15855500058078756	0.007201765594145661	0.5143454524334998	0.003020095249157858	0.29678243698455103	0.8093017230211167	0.002461458738178521	0.0009716284492809948	0.01820183961653064	0.001748931208705791	0.1029278403938334	0.00045342660966446436	0.06393315196268946	0.10925244117176244	0.6901164065931823	0.6699924412954233	0	1
TCGA-L9-A7SV	f4a4fdfd-aad1-4750-9556-0848f3f4a226	0	0	0	0	0	0	0	0	0	0	0	0	0	0	0	0	0	0	0	0	0	0	0	1	1	1	heavy_smoker	middle	0.017409951659215644	0.1222694726129466	0.4138407298368044	0.02235306945807437	0.1319376294842438	0.04528768218660269	0.24690146476211244	0.1895233879297624	0.021336874723328902	0.13439575033200532	0.26740445624907777	0.04231961044710049	0.08971521322118932	0.05061236535340121	0.20469234174413456	1.7729679227654935	1.8455928347406767	0.18024207293158345	0	1
TCGA-55-8620	219967a9-2cde-4316-8b88-4bd589750fd8	0	0	0	0	0	0	0	0	1	0	0	1	0	0	0	0	0	0	0	0	0	1	0	1	0	1	heavy_smoker	late	0.008768811470553379	0.20488209503495675	0.12702926887071928	0.04431804716198602	0.07619386183197062	0.26128688233202985	0.2775210332977841	0.5357492654260528	0.015181194906953969	0.07064152791381	0.04223800195886386	0.02889324191968658	0.04370714985308522	0.12536728697355534	0.13822233104799214	0.2449725776965265	1.4918677241300362	0.33159952217919275	1	0
TCGA-55-A490	a6a6ed98-fd7f-4ede-a883-3146bb5b780a	0	0	0	0	0	0	0	1	0	0	0	0	1	0	0	0	0	0	0	0	0	0	0	0	1	1	heavy_smoker	middle	0.04852208920436487	0.17819684288589893	0.1510753257760356	0.05498463820319949	0.14593706960483102	0.19249920542430346	0.2287848289013667	0.6844207723035952	0.032385390907361616	0.03913829180140765	0.03913829180140765	0.03195739014647137	0.04769830701921248	0.050884534905839836	0.0743770211147042	0.19816564758198998	1.2242717115009512	0.4839617993150902	0	1
TCGA-75-5146	e2556cec-d1d3-4a83-8cb9-8976d5666cb3	0	0	1	0	0	0	0	0	0	0	0	0	0	0	0	0	0	0	0	0	0	0	1	0	0	1	non_smoker	early	0.0	0.21419737818451645	0.1571852584714321	0.037595844669799657	0.04167697254513975	0.0002473410833539451	0.5490972050457581	0.31601517400626755	0.0	0.11578426521523998	0.08972455879927428	0.056737588652482275	0.026884380669635492	0.003463631865413161	0.3913904007916873	0.6633611691022965	1.4767836902144018	0.2784624491930339	0	0
TCGA-86-8358	23bb11be-dac9-43a4-85f9-e708ffbe2e2f	0	0	0	0	0	0	0	1	0	0	0	1	0	0	1	0	0	0	0	0	0	0	0	1	0	1	light_smoker	early	0.004733951903048665	0.17704980117402008	0.5290664646847189	0.0073218456100486015	0.02638389193965789	0.029098024364072463	0.2263460203244335	0.18987818070645784	0.036545788062649916	0.15432011664550116	0.2198391420911528	0.02601006537792201	0.014956963454211937	0.10540426132355016	0.2530454823385542	2.076294277929155	1.800464435812482	0.18557557362421875	0	0
TCGA-49-AARO	3d4fcc58-85b8-48c8-aa88-193e269cfa6b	0	0	0	0	0	0	0	0	0	0	0	0	1	0	0	0	0	0	0	0	0	0	0	0	0	0	heavy_smoker	early	0.0007079972911407991	0.06255002154774364	0.4139937203718525	0.011081696730899464	0.19266761066305485	0.020162531552053192	0.29883642184325554	0.523584366062917	0.0007244995233555767	0.03607244995233557	0.16179218303145854	0.01300285986653956	0.10619637750238324	0.006939942802669209	0.15168732125834128	0.979462530041512	1.3737378542096128	0.3361229966166878	1	1
TCGA-75-6203	3e545ce1-f42e-4dbe-97b2-0dcff9f73d34	0	0	0	0	0	0	0	0	0	0	0	0	0	0	0	0	0	0	0	0	0	0	0	0	0	0	non_smoker	middle	0.05096446700507614	0.06355329949238579	0.007309644670050761	0.0020304568527918787	0.3376649746192893	0.0036548223350253814	0.5348223350253807	0.11776967170401252	0.10568004168837936	0.025638353309015108	0.0011464304325169358	0.006044815007816571	0.24210526315789474	0.008233454924439812	0.49338196977592497	0.03185840707964602	1.3534594840864242	0.3278416623648597	0	1
TCGA-49-AARQ	acfdce42-dede-4e0f-b763-cb657c60a91b	0	0	0	0	0	0	0	0	0	0	0	0	1	0	0	0	0	0	0	0	1	0	0	1	0	0	heavy_smoker	early	0.0009034679268885953	0.052609632358051286	0.6434776565431927	0.016019181319063172	0.07738550281465008	0.1166168601014664	0.09298769893668776	0.6810507319029476	0.00040104271104872673	0.020413073992380192	0.1600962502506517	0.008141167034289153	0.044636053739723285	0.04603970322839383	0.03922197714056547	1.0904487103992462	1.0841647180419354	0.4955944368532437	0	0
TCGA-55-7727	006d03fe-2d59-4a1c-892e-ed683b2ad634	0	0	0	0	0	0	0	0	0	0	0	0	0	0	0	0	0	1	0	0	0	0	0	1	1	1	heavy_smoker	middle	0.001428211375283542	0.05212971519784928	0.21276148870032768	0.008989330420902294	0.10098294547593044	0.0030244476182475005	0.6206838612114592	0.1547747225443101	0.002608911711114793	0.01484594997515322	0.04809922146761637	0.010849759814477387	0.10226519794599967	0.002546794765612059	0.6640094417757164	0.6775919732441471	1.0821148374553344	0.4779868714252831	0	1
TCGA-62-A46U	17665eae-bf2b-423a-8f0e-cf0a2c7313b4	0	0	0	0	0	0	0	0	0	0	0	0	0	0	0	0	0	0	0	0	0	0	0	1	1	0	non_smoker	middle	0.0008876580031245562	0.014024996449367987	0.3541045306064479	0.007527339866496236	0.21754722340576624	0.02087771623348956	0.38503053543530746	0.270070017264531	0.0017024745827738347	0.00786495300211011	0.17367638595818147	0.014554958756953769	0.0903990024937656	0.016569154037981967	0.4251630539037023	0.8854656840983752	1.4169481194890294	0.29258804291673096	0	1
TCGA-55-8513	a35b4484-911e-472c-b074-4b83dce9f879	0	0	0	0	0	0	0	0	0	0	0	0	0	0	0	0	0	0	0	0	0	0	0	0	1	0	non_smoker	middle	0.028516533522095256	0.01870765497016888	0.030134492870866617	0.011224592982101324	0.6305996561836383	0.18293052887046213	0.0978865406006674	0.6179425837320575	0.011602870813397129	0.004425837320574163	0.007057416267942584	0.0034688995215311005	0.261244019138756	0.04461722488038279	0.04964114832535885	0.05768486256291135	1.0662383582337598	0.4547724697236786	0	1
TCGA-55-A4DF	b5edeb94-056b-49f2-aa8f-6305dfbf5e72	0	0	0	0	1	0	0	0	0	0	0	1	0	0	0	0	0	0	0	0	0	0	0	0	1	1	heavy_smoker	early	0.01118490038448095	0.2348829080741	0.09105207969241524	0.07444949318420133	0.047361062565536516	0.035302341838518	0.505767214260748	0.41088245552842695	0.01709103592605511	0.07324729682595046	0.026508545517963028	0.07167771189396582	0.03679804673875131	0.04935472619462853	0.31444018137425883	0.22113752122241087	1.5454216622984802	0.2829846725344475	1	0
TCGA-97-A4M7	34498ae0-bb0a-48e7-9d33-a383bb280aaa	0	0	1	0	0	1	0	0	0	0	0	0	0	0	0	0	0	0	0	0	0	0	0	0	1	1	heavy_smoker	early	0.000541774699121551	0.04194884098912581	0.605704113617894	0.01563406988893619	0.03517665725010642	0.005804728919159475	0.2951898146356565	0.13259060004659734	0.0008260436744117086	0.0686463474043166	0.2596318810497109	0.028360832821468663	0.0334653591171923	0.001609726134751022	0.4748692097515515	2.5003194888178912	1.3864902711011942	0.317129608925696	0	0
TCGA-97-A4M7	059f6a8b-743a-4453-9fe5-b7d19d921670	0	0	1	0	0	1	0	0	0	0	0	0	0	0	0	0	0	0	0	0	0	0	0	0	1	1	heavy_smoker	early	0.002778978570987464	0.02772803063051936	0.06709689371950843	0.03356388562959303	0.31158525288704997	0.010868893966528749	0.546378064595813	0.2602172338884866	0.006806661839246922	0.03394641564083997	0.03498913830557567	0.04929761042722665	0.1991020999275887	0.01708906589427951	0.398551774076756	0.2418744434550312	1.5223211122938811	0.27134339177447525	0	0
TCGA-49-6742	78b514e7-b840-4d28-b990-21875d75f1d9	0	0	0	0	0	0	0	0	0	0	0	1	0	0	0	0	0	0	0	0	0	0	0	0	1	1	light_smoker	middle	0.012371057651351	0.1801766764820268	0.2080300757449488	0.03233512972942941	0.22606811489527195	0.01485267700057411	0.326166268496398	0.2615125535823637	0.009369259032455605	0.12343845682792405	0.10111757501530924	0.11861604409063076	0.05976729944886711	0.008113900796080833	0.31806491120636865	0.6575927877297739	1.7091204703676954	0.21281143442298672	0	1
TCGA-49-6742	18f8c15f-d2fa-45cf-ac59-23b73f92ac4e	0	0	0	0	0	0	0	0	0	0	0	1	0	0	0	0	0	0	0	0	0	0	0	0	1	1	light_smoker	middle	0.019414267421206992	0.0711099177991656	0.2989177578586476	0.01594448345656574	0.3009831054566484	0.0036143582965013007	0.2900161097112644	0.19761278924462447	0.009810258399046264	0.034070179974433	0.1030436218956924	0.017465994455695837	0.11207825225147584	0.0013358038522859482	0.5245830999267462	1.0519697630469544	1.3783555049122544	0.3389816295105273	0	1
TCGA-49-6742	f4da3961-7972-49e0-900d-bf0599b93ddf	0	0	0	0	0	0	0	0	0	0	0	1	0	0	0	0	0	0	0	0	0	0	0	0	1	1	light_smoker	middle	0.0033902799348460174	0.03655441493995985	0.3366794196749877	0.024432743664532748	0.31849691276184705	0.0068563203151634534	0.27358990870866323	0.2022259706183412	0.001052434294941107	0.027925551086314032	0.14346265299943775	0.06852356443637098	0.21683029857416772	0.004281821720513819	0.3356977062699133	1.2672702644899123	1.6138477510240268	0.2266799612745423	0	1
TCGA-49-6742	554d850e-0a70-45bf-9e32-a6fea12e8baa	0	0	0	0	0	0	0	0	0	0	0	1	0	0	0	0	0	0	0	0	0	0	0	0	1	1	light_smoker	middle	0.005984976130300477	0.08942361696152766	0.34533838809323225	0.02020148834597023	0.2264988767200225	0.003124122437517552	0.3094285313114294	0.1906320791203934	0.0023481960329299963	0.04590032598486104	0.12768661252002872	0.09559920437593238	0.07233825073208465	0.0014089176197579975	0.4640864136140118	1.4256937903050504	1.5143437642514348	0.2845070293029936	0	1
TCGA-49-6742	70a1bbb8-aef5-411c-b3f3-6b3553e73a0a	0	0	0	0	0	0	0	0	0	0	0	1	0	0	0	0	0	0	0	0	0	0	0	0	1	1	light_smoker	middle	0.014327906465864432	0.1701286338451024	0.1627083892699358	0.07185921062266591	0.1997363860479875	0.019795455100197708	0.3614440186482462	0.18812224478676506	0.010187065563755841	0.12445721267356813	0.07248171446497267	0.1846054782307197	0.05912460580844355	0.010583320950352502	0.3504383575214225	0.5850447604002106	1.7052842817357141	0.2167309027161145	0	1
TCGA-67-6215	6766550d-1ff6-40dc-a729-2f819a67d1c7	0	0	0	0	0	0	0	0	0	0	0	0	0	0	0	0	0	0	0	0	0	0	0	0	0	0	non_smoker	early	0.005687551600770571	0.08109347766259976	0.09760572424548207	0.0014677552518117605	0.09843133657462616	0.0	0.7157141546647097	0.6284885828198623	0.005889815150416818	0.03397970279086625	0.02056904675607104	0.002265313519391084	0.0374229793403407	0.0	0.27138455962305186	0.15340253748558247	1.0076363344036778	0.4716654847734806	0	1
TCGA-MP-A4T7	77cb0c95-63bc-4cee-a472-af7703ad542d	0	0	0	0	0	0	0	0	0	0	0	1	0	0	0	0	0	0	0	0	0	0	0	0	1	0	heavy_smoker	late	0.04437605479996029	0.07023726794400874	0.05400575796684205	0.10061550680035736	0.09594956815248684	0.08805718256725903	0.5467586617690857	0.3930397260916467	0.026452793020965246	0.04896580835795693	0.0223254068758501	0.08348576520801088	0.07040007504338447	0.08653440270156185	0.2687960227006238	0.12983293556085918	1.65474437875752	0.2497415989541988	0	0
TCGA-44-3398	e0d5f07e-4e59-443d-8d0b-e8cb76280906	0	0	0	0	0	0	0	0	0	0	0	0	0	0	0	0	0	0	0	0	0	0	0	0	1	0	heavy_smoker	early	0.004136756296386422	0.28446283002798395	0.03601411363912885	0.07665166078598369	0.07397493612361601	0.00559678793040516	0.5191629151964959	0.5115251897860593	0.003726708074534162	0.14382332643202209	0.01973775017253278	0.05810904071773638	0.02525879917184265	0.002484472049689441	0.2353347135955832	0.07987048030221262	1.3337514670405817	0.342149903719802	0	0
TCGA-55-8514	af34617d-1cbb-4a88-bb99-5d262ee4b835	0	0	0	0	0	0	0	0	0	0	0	0	1	0	0	0	0	0	0	0	0	0	0	1	1	0	light_smoker	early	0.03461431742508324	0.125	0.025249722530521643	0.06534406215316316	0.14816870144284128	0.17862097669256385	0.4230022197558269	0.3504456142179601	0.04065252514723512	0.04247667691666232	0.014593214155417731	0.07645801844999217	0.08453640485745557	0.12513681138270705	0.26570073487256995	0.054134443783462216	1.7111824521933494	0.2257303207130961	0	0
TCGA-64-5815	a189d71e-b163-479b-bc76-713ac695507f	0	0	0	0	0	0	1	0	0	0	0	0	0	0	0	0	0	0	0	0	0	0	0	0	1	1	heavy_smoker	middle	0.06908307913152703	0.7084155750942042	0.003229858245110353	0.005921406782702315	0.03624618697290508	0.032836892158621935	0.1442670016149291	0.0740682497247995	0.23077527913193904	0.4311212454788489	0.0015725743041358705	0.009985846831262777	0.04277402107249568	0.057792105676993236	0.15191067777952508	0.01910828025477707	1.5358990938493953	0.2729574518865587	0	1
TCGA-55-6983	0b94603f-a5c3-4fd2-85b0-aa8c0d6bbf89	0	0	0	0	0	0	0	0	0	0	0	0	0	0	0	0	0	0	0	0	0	0	0	0	0	1	heavy_smoker	middle	0.16647838143165247	0.15898120571017768	0.0073944746841943096	0.03450754852624011	0.2458662832494609	0.1286843997124371	0.2580877066858375	0.4578042328042328	0.09312169312169312	0.060714285714285714	0.0031746031746031746	0.02248677248677249	0.16415343915343916	0.07182539682539682	0.12671957671957673	0.020803236058942503	1.5999823890596896	0.2706214131743233	0	1
TCGA-62-A471	27543b6a-335d-443c-85ab-48b4e2d581ce	0	0	0	0	0	0	0	0	0	0	0	0	0	0	0	0	0	0	0	0	0	0	0	1	0	1	heavy_smoker	middle	0.01465286661239679	0.1662984067914874	0.4731557933092995	0.002325851843237586	0.20672946466643408	0.0029460790014342753	0.13389153777571036	0.3352024586186445	0.057960856203159536	0.1034399094193131	0.16474362430581765	0.026500242626839917	0.148811128484391	0.0061465466113118025	0.15719523373052247	0.981663181598842	1.7650876373466085	0.20115556208879745	0	1
TCGA-44-7660	9610c5a8-b9a2-4b58-bdee-e073f5d27cd3	0	0	0	0	0	0	0	0	0	0	0	1	0	0	0	0	0	0	0	0	0	0	0	1	1	1	heavy_smoker	early	0.0043602116156037434	0.5229928492529504	0.21655717690831927	0.003081216208359979	0.155281669670368	0.016743212603918374	0.0809836637404802	0.3830168398423504	0.008527409530634182	0.31135793622357577	0.09337155141526336	0.005589394482264421	0.10548190612683626	0.011680401289860266	0.08097456108921533	0.696913002806361	1.514655038062001	0.27028761254793365	0	1
TCGA-55-7903	e0dac528-28f3-4b56-9eaf-5a3543d43258	0	0	1	0	0	0	0	0	0	0	0	0	0	0	0	0	0	0	0	0	0	0	0	0	0	1	heavy_smoker	early	0.006240998559769563	0.10897743638982237	0.1502640422467595	0.008641382621219395	0.12193951032165147	0.017762842054728757	0.5861737878060489	0.7022853613341569	0.002779493514515133	0.021000617665225447	0.02439777640518839	0.003397158739962941	0.0596046942557134	0.009882643607164916	0.1766522544780729	0.1376429199648197	0.975548257371246	0.5291166776859567	0	0
TCGA-93-A4JQ	f4e07879-5ea6-4cbf-bf0a-1a00ef5a058b	0	0	0	0	0	0	0	0	0	0	0	0	0	0	0	0	0	0	0	0	0	0	0	0	0	1	non_smoker	early	0.0020531448651636593	0.1908240217949224	0.1068030165436096	0.04627472657638094	0.009870888774825285	0.006356852370987482	0.6378173490741106	0.1492501467684261	0.0023482948177403	0.08974222127341623	0.06364412659443881	0.07533223034637349	0.009313123765810965	0.013102417676255538	0.5972674387575385	0.4836402646164849	1.2927395551259844	0.397047107880193	0	0
TCGA-97-A4M3	8b8087eb-bea5-459d-ab96-2a83c53d74f4	0	0	0	0	0	0	0	0	0	0	0	1	0	0	0	0	0	0	0	0	0	0	0	0	1	0	heavy_smoker	early	0.007202783997410234	0.048180420297283436	0.31303784833688525	0.015160916129380343	0.08689201219347703	0.0188027732067226	0.5107232458388411	0.2896639727775415	0.006269302609435393	0.022654559576868308	0.0837756366393579	0.014424944057107984	0.07436243596619385	0.01239065707469532	0.4964584912987998	0.7408542424822829	1.3406854276422866	0.34383852050372865	0	0
TCGA-55-7910	d38ed0ba-04ba-440c-a8aa-e14966f058bf	0	0	0	0	0	0	0	0	0	0	0	0	1	0	0	0	0	0	0	0	0	0	0	1	0	0	light_smoker	middle	0.09541853255253188	0.3140517766766475	0.09881024934417976	0.018230477755107447	0.0743262937544715	0.2924825777047617	0.10668009221230028	0.6259282095273838	0.05289118837627002	0.09267351151381926	0.028362330107498057	0.008926895960110447	0.028496367584376587	0.1289708602525266	0.033750636678015165	0.15970705383528205	1.2922599429244754	0.4226407235028739	0	1
TCGA-64-1679	7b8c228a-cb22-4ab7-ac32-c83cbb52b9da	0	0	0	0	0	0	0	0	0	0	0	0	0	0	0	0	0	0	0	0	0	1	0	0	0	0	heavy_smoker	middle	0.006434223111033823	0.2066776802017216	0.05077819320059125	0.02304147465437788	0.03530127814972611	0.035736022954525694	0.6420311277280236	0.3225494929985514	0.018058908739739258	0.13471752776436505	0.017769193626267502	0.04963785610816032	0.03177209077740222	0.05350072428778368	0.37199420569773056	0.17485029940119762	1.5622809247167455	0.2675442552309479	0	1
TCGA-J2-A4AG	883e9b18-70ea-477f-9925-716cbe37d96a	0	0	0	0	0	0	0	0	0	0	0	0	0	0	0	0	0	0	0	0	0	0	0	0	1	0	light_smoker	early	0.0010938354558949915	0.00679740604734745	0.5860223454957418	0.017032580670364873	0.03937807641221972	0.0469177279474959	0.3027580279709352	0.21656050955414013	0.0004984768762115757	0.004707837164220438	0.15034616449736915	0.046330656327887014	0.026890058155635558	0.016228191636665744	0.5384381057878704	1.918286445012788	1.2849824857600318	0.3625733885989921	0	0
TCGA-99-8033	e2822518-770e-4c38-a05c-7005f3fe5cba	0	0	0	0	0	0	0	0	0	0	0	1	0	0	0	0	0	0	0	0	0	0	0	1	1	0	non_smoker	late	0.0	0.3229357798165138	0.0926605504587156	0.07706422018348624	0.11284403669724773	0.0	0.3944954128440367	0.13443512580167735	0.003453379378391712	0.2794770596941293	0.03946719289590528	0.15984213122841634	0.06832757770103601	0.0	0.31499753330044394	0.3706422018348624	1.6135156890020923	0.2271914258643001	1	1
TCGA-93-7348	f5b426b9-6ab9-4574-a94f-8a7b6aa17b52	0	0	0	0	0	0	0	0	0	0	0	0	0	0	1	0	0	0	1	0	0	0	0	0	1	0	heavy_smoker	early	0.04746632456703015	0.03463758819756254	0.033996151379089165	0.12636305323925592	0.0981398332264272	0.1077613855035279	0.5516356638871072	0.013731252533441428	0.07661126874746656	0.02644912849614917	0.009475070936359952	0.2713822456424808	0.09404134576408593	0.08603567085528982	0.4222740170247264	0.1955719557195572	1.547265888380742	0.27505674723948337	0	0
TCGA-78-7537	396c15db-2ec6-4675-b4c0-25273233c3a7	0	0	1	0	0	0	0	0	0	0	0	0	0	0	0	0	0	0	0	0	0	0	0	0	1	1	light_smoker	early	0.004146243471273604	0.1179268782643632	0.3336440337484934	0.033700281237444764	0.2693772599437525	0.055749296906388114	0.18545600642828444	0.6287705249379199	0.0025602032762902078	0.04912510346686173	0.09584400084698454	0.029278715663439137	0.08656567017651927	0.0191918997478296	0.08866388188415561	0.6355927014450159	1.2856993298803494	0.42353874737121866	0	0
TCGA-78-8660	0ad7ef6a-3b81-49fc-aeac-1a8c5320da5a	0	0	0	0	0	0	0	0	0	0	0	0	0	1	0	0	0	0	0	0	0	0	0	0	1	1	light_smoker	middle	0.019096204214065125	0.1528673624956022	0.13740666901215745	0.029553184003752783	0.03342324381376803	0.11969821351784528	0.5079551229428091	0.28588171794278666	0.01907625877091526	0.06458477908859588	0.05744467576528645	0.05272573058832601	0.06921119592875317	0.20638445523941704	0.2446911866759195	0.37922105944546336	1.7846989342115387	0.1996018572756172	1	0
TCGA-MP-A4TD	12f0cc78-c8b7-47b9-9588-d7f5a28a30d0	0	0	0	0	0	0	0	0	0	0	0	0	0	0	0	0	0	0	0	0	0	0	0	0	1	1	light_smoker	middle	0.0098403734869028	0.4572418998630176	0.1657767465265159	0.059908864722820164	0.12828827821419586	0.0036342288445947854	0.17530960834195294	0.5865677089670276	0.009763961552500304	0.1891045139311352	0.050036500790850466	0.0279839396520258	0.04270592529504806	0.0049580240905219616	0.08887942572089062	0.3075088155984236	1.299102183805817	0.392952212001662	0	1
TCGA-55-A48Z	465c83f4-6f9c-4653-8c19-dc787e2ba050	0	0	0	0	0	1	0	0	0	0	0	0	0	0	0	0	0	0	0	0	0	0	0	1	0	0	heavy_smoker	late	0.047254389241688455	0.07713858797161001	0.013136595691694685	0.05348026397708878	0.04121529074835014	0.29716100112065746	0.4706138712489105	0.3772343034135639	0.0275537200748532	0.023875588823643285	0.007614376976188939	0.0485900496870362	0.03865264244692521	0.17351745499128865	0.3029618635865006	0.036093055080396855	1.5314259830553314	0.2694421673114692	1	1
TCGA-55-A491	96687ee7-23da-4a3d-aa6e-c17409cfb42c	0	0	0	0	0	0	0	0	0	0	0	0	0	0	0	0	0	0	0	0	0	0	0	1	1	0	heavy_smoker	early	0.001958096729978461	0.0951635010769532	0.13961229684746426	0.06305071470530645	0.2116702565106716	0.13275895829253964	0.3557861758370863	0.4477321814254861	0.0017278617710583153	0.0347732181425486	0.0550755939524838	0.04665226781857451	0.15788336933045358	0.057235421166306685	0.19892008639308856	0.3439459720212253	1.5666178834506768	0.27465827615000304	0	0
TCGA-55-8621	37617021-89e7-4b93-b23b-c871b5883ae6	0	0	0	0	0	0	0	0	0	0	0	0	0	0	0	0	0	0	0	0	0	0	0	0	1	0	heavy_smoker	early	0.02824449594438007	0.3448725376593279	0.08907879490150637	0.08241599073001159	0.06387601390498261	0.04099073001158749	0.3505214368482039	0.5679527285366701	0.010427528675703858	0.11748348974626345	0.0370177267987487	0.03475842891901286	0.050921098366353834	0.013034410844629822	0.1684045881126173	0.18818849449204408	1.3674407728626656	0.3701828254700391	0	0
TCGA-69-7979	a8f1aac2-af0d-4a0d-9e6c-659dbee550ce	0	0	0	0	0	0	0	0	0	1	0	0	0	0	0	1	0	0	0	0	1	0	0	0	1	0	light_smoker	early	0.014025509483691816	0.3084200122370217	0.22911469854567704	0.02419165058596508	0.23405657269261546	0.02518002541535276	0.1650115310396762	0.15758323838460564	0.034244841119129	0.16676161539435372	0.08516900873528295	0.047600962147107226	0.2996265350044309	0.11548930244334725	0.09352449677174328	0.9777063667403092	1.892172744068228	0.17519490513228944	0	0
TCGA-55-6985	31bf411f-c7b3-4610-ba6f-a8f6bd0dc6ad	0	0	0	0	0	0	0	0	0	0	0	0	0	0	0	0	0	0	0	0	0	0	0	1	0	0	heavy_smoker	early	0.07815275310834814	0.4215512137359384	0.12374185908821787	0.06374580619696073	0.010459838168541544	0.22320899940793368	0.0791395302940596	0.4469887794824823	0.03915731623540188	0.19395465994962216	0.10235859858026104	0.04625601099152737	0.017632241813602016	0.08930615983512709	0.06434623311197618	0.3212090163934426	1.6438537893099987	0.26399449962190674	0	0
TCGA-NJ-A4YQ	14bd2b1e-60a9-49c6-b3ca-04d8b59d25c5	0	0	0	0	0	0	0	0	0	0	0	1	0	0	0	0	0	0	0	0	1	0	0	0	1	0	heavy_smoker	early	0.0001166974618302052	0.1146163570942332	0.33109014878926385	0.00558202859087815	0.06690654478265097	0.009082952445784305	0.4726052708353593	0.21378095082384144	0.0007448180645630097	0.1297618398822824	0.2744382073500827	0.00857449088960343	0.062383054480716474	0.006303704107399132	0.30401293440151145	1.4465499660095174	1.562830972909314	0.23428608278150834	0	0
TCGA-S2-AA1A	e15d5e52-c2a5-405c-9e19-fcc9b1252ab5	0	0	0	0	0	0	0	0	0	0	0	0	0	0	0	0	0	0	0	0	0	0	0	0	1	0	heavy_smoker	early	0.032700572046560614	0.08646156473233342	0.02612630560377949	0.004041323960497481	0.3204883740786066	0.006261206135982013	0.5239206534422404	0.22804408839984386	0.01827103585435215	0.024962361294399733	0.0099626400996264	0.005761974684485418	0.08997974015352875	0.011691232504972029	0.6113269270087917	0.07482272393838127	1.1475245264654432	0.4350471612783127	0	0
TCGA-78-7146	45b95303-5e5e-468b-b8fa-5a61de42aeae	0	0	0	0	0	0	0	0	0	0	0	0	0	0	0	0	0	0	1	0	1	1	0	1	1	0	light_smoker	middle	0.0013543623574642839	0.32980907859670583	0.20612521298440292	0.02053388090349076	0.07256760889510246	0.03608720346017738	0.3335226528026563	0.6088410104011887	0.0016097077761267956	0.0606323262341093	0.04040779263661879	0.012877662209014365	0.0630675251774806	0.01465246821859006	0.19791150734687132	0.3198427225272863	1.2248852297913353	0.41952604227697743	0	0
TCGA-44-2661	99ca5739-4353-4109-8fbf-de1c65879622	0	0	0	0	0	0	0	0	0	0	0	0	0	0	0	0	0	0	0	0	0	0	0	0	1	0	non_smoker	early	0.00036722852631192404	0.456758841026771	0.28401454224964195	0.005581873599941244	0.012155264220924682	0.0010649627263045792	0.2400572876501047	0.27406191785682604	0.0027942872349862504	0.2890091368757208	0.19222922026080014	0.009358644548922204	0.01707619976936042	0.0023063958130045237	0.21316419764037967	1.2516588444732155	1.5036326833504612	0.24141957262390684	0	0
TCGA-69-8255	58d1ef5c-7ce5-4232-8f73-31837551c6c4	0	0	0	0	0	0	0	0	0	0	0	0	0	0	0	0	0	0	0	0	0	0	0	1	1	1	heavy_smoker	early	0.0004935834155972358	0.2944842053307009	0.2007650542941757	0.02363030602171767	0.09402764067127344	0.004257156959526161	0.3823420533070089	0.15125418845708202	0.002317351955657157	0.2316412488648107	0.0762534055679078	0.029186108414492845	0.05711959415025208	0.0013778849466069586	0.4508502176431904	0.6737060041407867	1.469680723352199	0.28973774395836016	0	0
TCGA-44-A4SU	4aef9119-4819-4d02-a536-a2d8c5256978	0	0	0	0	0	1	0	0	0	0	0	0	0	0	0	0	0	0	0	0	0	0	0	1	1	0	heavy_smoker	early	0.0011147617930063363	0.09129312367988733	0.4892044121098334	0.004635062191973715	0.1547758742079324	0.028866463271532507	0.2301103027458343	0.3521909233176839	0.00046948356807511736	0.05539906103286385	0.2830203442879499	0.004929577464788733	0.11909233176838813	0.013380281690140845	0.17151799687010955	1.852477227282826	1.528376539920575	0.25101297753483165	0	0
TCGA-55-8301	f9b45ba2-a6b5-4c11-8cee-567e2eb97718	0	0	0	0	0	0	0	0	0	0	0	0	0	0	0	0	0	0	0	0	0	0	0	1	0	1	heavy_smoker	early	0.0	0.06276505513146735	0.5538592027141646	0.0067854113655640355	0.07803223070398642	0.026293469041560644	0.272264631043257	0.43028322440087147	0.0	0.0196078431372549	0.2440087145969499	0.0010893246187363835	0.05555555555555555	0.00980392156862745	0.2396514161220044	1.6531645569620252	1.3398537380539446	0.3056848980211789	1	1
TCGA-97-8177	115be708-eb6f-48a4-9337-8c3c466bc4e8	0	0	0	0	0	1	0	0	0	0	0	0	0	0	0	0	0	0	1	0	0	0	0	0	0	0	non_smoker	early	0.0013330572308648044	0.15862086816969947	0.42959387052519865	0.005953459477648642	0.054318846581937724	0.02114772344886496	0.3290321745657857	0.4523077979367995	0.0021627559690348274	0.0732075730788376	0.2263512933623989	0.0050635953243275715	0.051391201359446616	0.01043615578708869	0.1790796271820663	1.2596485901863308	1.4347363624135157	0.2960264001447984	0	1
TCGA-MP-A4SY	1c39f7d0-c5b2-4900-a68f-87849afb916d	0	0	0	0	0	0	0	0	0	0	0	0	0	0	0	0	0	0	0	0	0	0	0	0	0	1	heavy_smoker	middle	0.00193186940562818	0.3440015454955245	0.08841522313091635	0.037896838173739456	0.04778156996587031	0.00998132526241226	0.4699916285659089	0.4987653485776139	0.0017927815174373371	0.1238034029022765	0.04103101850285831	0.02814328721712952	0.029056591009031563	0.0068328654060819255	0.27057470486757096	0.1862326212275348	1.3390178372016517	0.340674603117166	0	1
TCGA-MP-A4T9	e41e08ca-4b08-4786-a8c8-2ff3fb82b153	0	0	0	0	0	1	0	0	0	0	0	0	0	0	0	0	0	0	0	0	0	0	0	0	0	0	light_smoker	middle	0.006738078783690394	0.04664823773324119	0.3334485141672426	0.06306150656530753	0.22926744989633724	0.027643400138217002	0.2931928127159641	0.09479717813051146	0.00472411186696901	0.05221718316956412	0.5256991685563114	0.025699168556311408	0.13542454018644495	0.0074326026706979095	0.15400604686318972	1.282392026578073	1.430237665649232	0.3308684316554837	1	1
TCGA-86-7714	b3e23926-6279-4ecf-be7b-bd9446c6e389	0	0	1	0	0	0	0	0	0	0	0	0	0	0	0	0	0	0	1	0	0	0	0	0	0	0	heavy_smoker	middle	0.03448431301839163	0.19671835557158315	0.04724125495852867	0.00500360620266859	0.22836278398846016	0.012937252073566536	0.4752524341868013	0.5783457487798613	0.018066615292405167	0.0527442418015241	0.011173901875160543	0.05017552872677456	0.11674800924736707	0.0044952478808117135	0.16825070639609555	0.07757791102228144	1.3196627602827795	0.3821932076487254	0	0
TCGA-44-6774	4a02b1bc-95d7-4c63-9f4d-91bcdb96efcc	0	0	0	0	0	0	0	0	0	0	0	0	0	0	0	0	0	0	0	0	0	0	0	1	0	0	light_smoker	middle	0.0	0.2779129070223617	0.2355433503334641	0.023303256178893682	0.06088662220478619	0.005178501373087486	0.3971753628874069	0.3513066831938849	0.00010329511414110112	0.21010226216299968	0.13004854870364632	0.020865613056502426	0.049788245016010736	0.0032021485383741354	0.23458320421444065	0.88268156424581	1.5501528720224993	0.2424257585172775	1	1
TCGA-MP-A4TK	2af0b3d5-faf7-4dff-8a6f-c47d1369f2ac	0	0	0	0	0	0	0	0	0	0	0	0	0	0	0	0	0	0	0	0	0	0	0	1	0	0	light_smoker	middle	0.04514135382302585	0.1974360045099595	0.01816511462813714	0.0757923748277446	0.007725393577483609	0.06430868167202572	0.5914310769616236	0.1843953901152471	0.05547361315967101	0.061623459413514665	0.008324791880202995	0.11817204569885753	0.007449813754656133	0.06652333691657708	0.4980375490612735	0.058975054229934924	1.5000981563467095	0.3074326213017895	1	1
TCGA-62-A472	fca4eb24-ef9f-41d6-aaa4-678f8f2cc6ef	0	0	1	0	0	0	0	0	0	0	0	0	0	0	0	0	0	0	0	0	0	0	0	0	1	1	heavy_smoker	middle	0.0004496964548929473	0.12311689609513578	0.5104554425762611	0.014415269692957254	0.094411272391136	0.0029480100931870987	0.25420341269642993	0.5735533497175321	0.0008936835721809071	0.06105773834221698	0.17375762024831634	0.009479429319204622	0.04739714659602312	0.0011809390060961984	0.13268009319842966	1.1370061213133	1.2645548503727142	0.3828257524820965	1	0
TCGA-55-6980	2aae0927-3a0e-4bc5-8381-e179c4b97629	0	0	0	0	0	0	0	0	0	0	0	0	0	0	0	0	0	0	0	0	0	0	0	0	0	1	non_smoker	early	0.0031599229287090557	0.4872447013487476	0.2213102119460501	0.005703275529865126	0.02439306358381503	0.006974951830443161	0.25121387283237	0.2861192739844425	0.00878133102852204	0.21040622299049264	0.07751080380293864	0.037095937770095073	0.02261019878997407	0.011028522039757994	0.34644770959377696	0.693934267762204	1.5506322462843272	0.25425502756883994	0	0
TCGA-NJ-A4YF	9836227c-4c69-42bc-be9d-461c7b2c1581	0	0	0	0	0	0	0	0	0	0	0	0	0	0	0	0	0	0	0	0	0	0	1	1	0	0	heavy_smoker	early	0.00012385741534345665	0.042507864945874316	0.6634174738041566	0.0021427332854417995	0.01990388664569348	0.0238425524536154	0.2480616314498749	0.23600997382491226	0.0009552046246790141	0.04573817469079902	0.3388991576831946	0.007852526330153453	0.026894592549403927	0.014328069370185213	0.3293223009266725	2.815400788436268	1.4171348230780167	0.2820896926008145	0	0
TCGA-55-7911	34708843-5a8e-41f5-82d5-1a14d031b884	0	0	0	0	0	0	0	0	0	0	0	0	1	0	0	0	0	0	0	0	0	0	0	1	1	0	heavy_smoker	early	0.0017574692442882249	0.07825363056146517	0.4535195634076404	0.007954860789936177	0.09148089908426604	0.014152252335584129	0.3528813245768199	0.4715175789942145	0.0016688918558077435	0.05540720961281709	0.2264129951045839	0.007343124165554072	0.05952380952380953	0.010124610591900313	0.16800178015131287	1.1569136385087306	1.4119699283235032	0.30858852697628386	0	0
TCGA-95-A4VN	20f0e947-9168-4213-a5c5-fea0ff21190e	0	0	0	0	0	0	0	0	0	0	0	0	1	0	0	0	0	0	0	0	0	0	0	0	0	0	heavy_smoker	middle	0.0004211208292840946	0.2407839326206673	0.6477810171687722	0.0011661807580174927	0.049854227405247815	0.0007126660187884678	0.05928085519922255	0.2705785351106225	0.0009962896798131095	0.15775731757592415	0.4606637350556548	0.004294352068159956	0.044042874811048516	0.00044661261508863545	0.061220283083688334	2.5389791772473336	1.3443529980583149	0.3160185231048959	0	0
TCGA-55-6978	da957b50-0bc6-4bab-b2c6-8c55f6d1a840	0	0	0	0	0	0	0	0	0	0	0	0	0	0	0	0	0	0	0	0	0	0	0	0	0	1	non_smoker	middle	0.0017760236803157374	0.22180562407498766	0.323729649728663	0.002664035520473607	0.10054267390231868	0.2061174148988653	0.14336457819437592	0.684915611814346	0.0007383966244725737	0.06582278481012659	0.07478902953586497	0.0009493670886075947	0.04778481012658228	0.05622362869198312	0.06877637130801688	0.5053134144463268	1.1354271239040037	0.4892115535259663	0	0
TCGA-97-A4M5	fe558c9f-1eee-49fa-857c-b963adc9f839	0	0	0	0	0	0	0	0	0	0	0	0	0	0	0	0	0	0	0	0	0	0	0	0	1	1	light_smoker	early	0.01601876844681012	0.12850331727252087	0.26364117958679145	0.01682601347090134	0.1391993138417295	0.04321283519588305	0.3925985721853637	0.16669086919341045	0.01232715362150475	0.09913354954257224	0.0925504622682608	0.04469399938686932	0.0642173709601949	0.026751859560804808	0.4936347354663827	1.0116155260865356	1.5628030687556371	0.29684319166300066	0	0
TCGA-86-7711	f87ed6dc-7e13-476d-b0a8-58649bec0039	0	0	0	0	0	0	0	0	0	0	0	0	0	0	0	0	0	0	0	0	0	0	0	1	1	1	heavy_smoker	middle	0.0005955508845682258	0.6427745664739885	0.06400420388859697	0.009493781748117007	0.04617270975652479	0.0018216850586792784	0.2351375021895253	0.6328189941812137	0.0007273482959268496	0.1546394430590191	0.012520781379883623	0.04979738154613466	0.047329592684954284	0.00031172069825436414	0.10185473815461346	0.07499692130864907	1.1672605585575764	0.4396248901549465	0	1
TCGA-55-A494	a38deadb-8c43-474f-8227-0b8ad67dcba2	0	0	0	0	0	0	0	0	0	0	0	0	1	0	0	0	0	0	0	0	0	0	0	0	0	0	light_smoker	early	0.028001944579484687	0.012882839086047641	0.01944579484686437	0.08089450656295576	0.281575109382596	0.4301409820126398	0.14705882352941174	0.6995759587020649	0.009356563421828909	0.004056047197640118	0.005208333333333333	0.02309181415929204	0.09591629793510324	0.10393620943952804	0.058858775811209435	0.02635393332454869	1.057282078754265	0.5135379047413549	0	0
TCGA-05-4417	f9c01124-7a62-4f7a-ba1b-0c3396c5c90d	0	0	0	0	0	0	0	0	0	0	1	0	1	0	0	0	0	0	0	0	0	0	1	0	0	0	heavy_smoker	early	0.030286857905270182	0.027618412274849898	0.12835223482321548	0.0	0.637625083388926	0.005470313542361574	0.17064709806537692	0.7749918593292088	0.005210029306414849	0.004558775643112993	0.023553674156083795	0.0	0.1483772929556062	0.0010854227721697602	0.04222294583740367	0.13473389355742296	0.7619419950753888	0.6250148607961494	0	0
TCGA-05-4249	b6fea18e-9615-49c1-a10b-1d466639c2bd	0	0	1	0	0	0	0	0	0	0	0	0	0	0	0	0	0	0	0	0	0	0	0	0	1	1	heavy_smoker	early	0.016363829561151844	0.0056317075762405714	0.010838380618425248	0.0014876208691956222	0.8792901923281267	0.000425034534055892	0.08596323451280416	0.4990461227696106	0.011670968465940972	0.0014588710582426215	0.003927729772191673	0.0028055212658511953	0.4001795533610145	0.0004488834025361913	0.08046234990461228	0.022936811333483246	1.019303406005298	0.4158267366485176	0	0
TCGA-50-5942	70aeab37-2dc4-4e2e-b0e4-c707d7aac264	0	0	1	0	0	0	0	0	0	0	0	0	0	0	0	0	0	0	0	0	0	0	0	0	1	0	heavy_smoker	early	0.002728005456010912	0.04426808853617707	0.43443486886973776	0.029636059272118542	0.05409510819021638	0.015066030132060263	0.4197718395436791	0.6333594361785435	0.0026624902114330464	0.010135361897303949	0.06651750755118023	0.030070477682067345	0.01733974717529925	0.004452399597270389	0.23546257970690235	0.4950544015825915	1.072186383778423	0.4623459193866733	1	0
TCGA-05-4402	03e2bc97-060e-4575-9510-4d7ec8a9c9e8	0	0	0	0	0	0	0	0	0	0	0	0	0	0	0	0	0	0	0	0	0	0	0	0	0	0	non_smoker	late	0.0957983193277311	0.01680672268907563	0.006218487394957983	0.006386554621848739	0.5121008403361345	0.06756302521008402	0.29512605042016804	0.7716810375543363	0.012399344402479869	0.001282690800256538	0.0005700848001140169	0.0010689090002137817	0.11572721442314544	0.02401482220480296	0.07325589681465118	0.00341675131591098	0.8051512404379918	0.6149844065831551	0	1
TCGA-L9-A444	093baa92-65b5-45a1-a772-e746b213afaf	0	0	0	0	0	0	0	0	0	1	0	0	0	0	0	0	0	0	0	0	0	0	0	1	0	0	light_smoker	early	0.0010654455602656812	0.01514292838845692	0.4327295808491828	0.0077754856844921	0.11942057896765125	0.008342212046335548	0.4155237685036157	0.28225159310833137	0.00040122728345527497	0.030493273542600893	0.4379513806938872	0.005735189992919518	0.05872079301392495	0.0040830776492801505	0.18036346471560066	1.5962036959612007	1.3556515318793236	0.30842604924229483	0	0
TCGA-55-6982	2d549788-7245-4cae-9a4d-af8a48945ffd	0	0	0	0	0	0	0	0	0	0	0	0	0	0	0	0	0	0	0	0	0	0	0	0	0	0	non_smoker	middle	0.3325408618127786	0.3163447251114413	0.0007429420505200594	0.03164933135215453	0.020950965824665675	0.2518573551263001	0.04591381872213968	0.6052727938484072	0.11003295496155256	0.12211644086415233	0.0005492493592090809	0.016843647015745148	0.032588795313072134	0.06902233614060782	0.04357378249725375	0.0015124016938898972	1.3090519361389077	0.4013836283869873	1	1
TCGA-55-7724	e36398d1-00bd-43ef-8b85-73545cff6368	0	0	0	0	0	0	0	0	0	0	0	0	0	0	0	0	0	0	0	0	0	0	0	0	1	0	heavy_smoker	early	0.004564125969876769	0.03035143769968052	0.11843906891830215	0.009356458238247376	0.5073026015518028	0.07804655408489275	0.2519397535371976	0.5301239550302681	0.0020178725857595853	0.010377630441049291	0.03718650908042664	0.004900547708273279	0.2608820985874892	0.028538483712885563	0.12597290285384838	0.2822185970636215	1.2578602196548765	0.367293113215175	0	0
TCGA-78-7535	3a744683-6c49-49a8-9219-89229818ccef	0	0	0	0	0	0	0	0	0	0	0	0	0	0	0	0	0	0	0	0	0	0	1	1	0	1	heavy_smoker	early	0.0026781407864341373	0.044360673216053616	0.7787043383342218	0.005572055949026477	0.0851039524788668	0.003198537811286269	0.08038230142411089	0.5402755391818251	0.004336480159643871	0.028762759996929926	0.3242190498119579	0.006063397037378156	0.04319210990866529	0.002398495663519841	0.050752168240079824	2.1788897964982064	1.1558997836410192	0.4023456104265091	0	1
TCGA-J2-A4AE	1c573865-2bbb-4c6f-be4e-071e92a9f0e5	0	0	0	1	0	0	0	0	0	0	0	0	0	0	0	0	0	0	0	0	0	0	0	0	1	0	non_smoker	early	0.005984138428262437	0.05594808940158616	0.31240086517664023	0.011968276856524874	0.03316510454217736	0.002883922134102379	0.5776496034607066	0.14594677505943707	0.004333154383004832	0.015722064575504256	0.06396196027302707	0.01219418667075696	0.02718766776593297	0.004218114886110898	0.726436076386226	1.1384655806621125	0.9525925963418552	0.5542725860893607	0	0
TCGA-55-6968	bfff315a-d1a0-4b45-ae85-77df384f6b1b	0	0	1	0	0	0	0	0	0	0	0	0	0	0	0	0	0	0	0	0	0	0	0	0	0	1	heavy_smoker	late	0.002664890073284477	0.5176548967355097	0.12924716855429713	0.015156562291805462	0.05096602265156562	0.005496335776149234	0.2788141239173884	0.06989705593075864	0.009442003803029307	0.5103271916595633	0.12582781456953646	0.03809586256638909	0.042685725526195005	0.02235918956134024	0.18136515638318804	0.7279549718574109	1.4878421616834423	0.31790785054619936	1	1
TCGA-MP-A4T4	ea3c420d-a193-4aad-9825-69549ebcb9a4	0	1	0	0	0	0	0	0	0	0	0	0	0	0	0	0	0	0	0	0	0	0	0	0	1	0	heavy_smoker	middle	0.0031314656377565285	0.2972655594698876	0.1707767153162221	0.06906000111838058	0.047363417771067486	0.007772745065145667	0.40463009562154	0.5442052531816951	0.005280259951259139	0.1169103709721094	0.06079068507988085	0.0524641213105876	0.041023558082859464	0.008191172488491742	0.1711345789331167	0.3798979972633412	1.4070809022847104	0.34734033672504433	0	0
TCGA-86-A4JF	70646603-4449-4d1d-a142-b8f11485bd00	0	0	0	0	0	0	0	0	0	0	0	0	0	0	0	0	1	0	0	0	1	0	1	0	0	1	light_smoker	middle	0.003056588186699711	0.31466336224700536	0.08277571251548947	0.010161090458488228	0.00879801734820322	0.007641470466749276	0.5729037587773648	0.18630943898152108	0.02434563678685098	0.28464205975963136	0.03218374424017861	0.032682532896299465	0.034535176476176904	0.02166167878010546	0.3836397320792361	0.2554818969913309	1.550370801496481	0.2672703113898481	0	1
TCGA-55-8092	d43493e3-ec21-47d7-9c49-be0717671d2c	0	0	1	0	0	0	0	0	0	0	0	0	0	0	0	0	0	0	0	0	0	0	0	1	1	1	heavy_smoker	middle	0.003674014696058785	0.37441549766199067	0.3697394789579158	0.004342017368069473	0.10721442885771544	0.006012024048096192	0.13460253841015365	0.6080611535788742	0.0010423905489923557	0.10076441973592773	0.08825573314801946	0.002432244614315497	0.07678943710910355	0.002432244614315497	0.1202223766504517	0.6325714285714286	1.2362031839202237	0.4080438649146844	0	0
TCGA-78-7156	a5fd8f12-92b0-4729-8f8e-695e6b8a49ec	0	1	0	0	0	0	0	0	0	0	0	0	0	0	0	0	0	0	0	0	0	0	0	0	0	1	heavy_smoker	late	0.01133542942247228	0.02953830878702631	0.22306801257653489	0.02606321363561145	0.34759225550223405	0.05014065861327156	0.3122621214628496	0.8355104335460829	0.003670756308078971	0.00327391778828665	0.014087767452627404	0.013558649426237641	0.06425477032970668	0.011541386950626674	0.05410231819835312	0.10670888581040966	0.6935062356185033	0.7056731196772872	0	0
TCGA-55-8512	aaf54b62-2649-4d46-8de7-dff284074266	0	0	0	0	0	0	0	0	0	0	0	0	0	0	0	0	0	0	0	0	0	0	0	0	0	1	light_smoker	late	0.007352122089785006	0.00857747577141584	0.013144703130221678	0.02751475994207419	0.1092792692436226	0.18101815751364603	0.6531135123092348	0.44087719298245615	0.012719298245614036	0.005877192982456141	0.002894736842105264	0.041315789473684215	0.030789473684210526	0.12052631578947368	0.345	0.02347791484281735	1.3246885291051849	0.3307839796860572	0	0
TCGA-95-7562	12b4372a-0c72-443a-8aea-db91f01cffc5	0	0	0	0	0	0	0	0	0	0	0	0	1	0	0	0	0	0	0	0	0	0	0	1	1	1	light_smoker	middle	0.024964288143663697	0.2529759880280253	0.2411400584994218	0.03686824025576491	0.08193320182300523	0.11111489014352766	0.2510033331065914	0.3058615394886174	0.02343280592829962	0.11482742506175313	0.09483276587222113	0.07253488216836905	0.04836771480072101	0.15304759997329595	0.18709526670672275	0.7737640510749755	1.8598837158992083	0.1823079204091773	0	1
TCGA-MP-A4TF	a3e3d13c-7a54-4d85-b8c7-f1901126e827	0	0	0	0	0	0	0	0	0	0	0	0	1	0	0	0	0	0	0	0	0	0	1	1	0	0	heavy_smoker	middle	0.008471062140868431	0.22839286772110656	0.17676677921924056	0.015727741247556427	0.14507434393697055	0.07561755820152835	0.3499496475327291	0.49249901302803	0.008849848664297935	0.07306882484537439	0.05925121726542966	0.013554415054612448	0.09461771285695486	0.09994736149493354	0.15821160679036714	0.3986639946559786	1.5525732667795131	0.2956399789134264	1	1
TCGA-44-7659	85c7c945-54f5-4617-a33d-7b8c5c52e858	0	0	0	0	0	0	0	0	0	0	0	0	0	0	0	0	1	1	0	0	0	0	0	0	1	1	heavy_smoker	early	0.0013224014810896587	0.4982808780745834	0.21158423697434545	0.015163536983161419	0.08172441153134091	0.004319844838226219	0.18760469011725286	0.3938068786195485	0.0008273253752511524	0.27396288854745304	0.128708190521215	0.011937123271480913	0.0711499822715991	0.002363786786431864	0.11724382460702044	0.7202881152460985	1.4979665084632283	0.2656625215095588	0	0
TCGA-78-7150	47c113be-0568-466d-841c-e69ee09ef40d	0	0	0	0	0	0	0	0	0	0	0	0	0	0	0	0	0	0	0	0	0	0	0	1	0	1	heavy_smoker	middle	0.01364898339179731	0.2654153713155226	0.2577513258299945	0.028661202640022605	0.041096573623048666	0.19909893434855613	0.19432760885105813	0.3830035523673869	0.011755418647354602	0.0989686121741518	0.08496507696796005	0.028642034631291724	0.019203377323196786	0.28048257280637023	0.09297935508228793	0.6946859037548168	1.6132887081790157	0.2523485314614974	0	0
TCGA-95-7948	f8031ad9-3ba5-4436-aedf-08afdb629e67	0	0	0	0	0	0	0	0	0	0	0	0	0	0	0	0	0	0	1	0	0	0	0	0	0	0	light_smoker	early	0.05555555555555555	0.2276547765477655	0.24410619106191064	0.002767527675276753	0.2136121361213612	0.00891758917589176	0.24738622386223866	0.3192096462430583	0.05814131868806185	0.07415702758260978	0.07529224066517351	0.0032522320743717976	0.1168962660694014	0.007056729972693523	0.3459945387046298	0.4578046905036525	1.5892886149707852	0.2498807297234465	0	0
TCGA-J2-A4AD	b3e646fc-2082-4ad7-8b6f-ea8954812455	0	0	0	0	0	0	0	0	0	0	0	0	0	0	0	0	0	0	0	0	0	0	0	1	0	0	heavy_smoker	early	0.01050420168067227	0.07096171802054155	0.015406162464985997	0.029178338001867414	0.16059757236227826	0.007236227824463119	0.7061157796451915	0.03306791569086651	0.0053395784543325536	0.01278688524590164	0.0072833723653395795	0.014028103044496486	0.021920374707259955	0.004543325526932085	0.9010304449648712	0.04674220963172805	0.4942730348012265	0.8138923451562834	0	0
TCGA-38-A44F	c8923abd-a1b1-4355-982e-061059fcb9ab	0	0	0	0	0	0	0	0	0	0	0	0	0	0	0	0	0	0	0	0	0	0	0	0	1	1	light_smoker	early	0.004202581585831296	0.3122775419186071	0.09627342510399244	0.00548908615292251	0.06754148977228869	0.014837686007118659	0.4993781894592392	0.2574503618482093	0.004973093338281685	0.1925774726294303	0.06275746891816664	0.010985340508443124	0.029578771571720168	0.015587307478196324	0.4260901837075524	0.3236269280668877	1.4487424643239062	0.29012139358261285	0	0
TCGA-75-5122	d78b46ea-228d-4f49-968d-02181b7914ad	0	0	0	0	0	0	0	0	0	0	0	0	0	0	1	0	0	0	0	0	0	0	0	0	0	1	light_smoker	early	0.0	0.3996212121212121	0.26988636363636365	0.022727272727272728	0.013257575757575758	0.0	0.2945075757575757	0.03601297149684247	0.0	0.4859190988223247	0.2546509643283837	0.028673835125448032	0.00546168288103772	0.00017067759003242875	0.18911076975593105	1.3507109004739335	1.265452373333964	0.33887634951892315	0	0
TCGA-99-7458	ee4bed5f-cf8a-4bff-b044-f19131b9efd3	0	0	0	0	0	0	0	0	0	0	0	0	0	0	0	0	0	0	0	0	0	0	0	1	1	0	heavy_smoker	middle	0.02929617720614505	0.20221507681314754	0.030725259021078963	0.0196498749553412	0.1579135405501965	0.02965344765987853	0.5305466237942122	0.3975752508361204	0.02717391304347826	0.08737458193979933	0.00919732441471572	0.016304347826086956	0.1496655518394649	0.025501672240802683	0.2872073578595318	0.0904311251314406	1.5240454342761065	0.27232742083421885	0	1
TCGA-L9-A5IP	edbc38fc-bce4-4a57-b52a-7a5a41e3f050	0	0	0	0	0	0	0	0	0	0	0	0	0	0	0	0	0	0	0	0	0	0	0	1	0	0	light_smoker	late	0.001963259009956528	0.03150563268358809	0.5540597391670172	0.019585845837423455	0.0196793343617071	0.21843593698873465	0.15477025195157296	0.2940052303359485	0.0020619593643130154	0.04455843894588614	0.3238784952725809	0.015188090927378797	0.09072621202977267	0.09308992154496078	0.13649165157915913	2.027540198426274	1.6505817264615028	0.2290836894219828	0	0
TCGA-95-8039	7ef51e05-af60-4294-bf14-0445bc31240b	0	0	0	0	0	0	0	0	0	0	0	0	0	0	0	0	0	0	0	0	0	0	0	1	1	1	non_smoker	early	0.0	0.08333333333333333	0.16098484848484848	0.16382575757575754	0.0023674242424242425	0.0014204545454545455	0.5880681818181818	0.1199087650700554	0.00032583903551645487	0.042359074617139135	0.09221244705115672	0.15151515151515152	0.005865102639296189	0.00032583903551645487	0.5874877810361682	0.9239130434782608	1.241829706781919	0.39280888431079214	1	1
TCGA-50-5946	5b47b8c2-b34b-4d79-9e48-38b24015d041	0	1	1	0	1	0	0	0	0	0	0	0	0	0	0	0	0	0	0	0	0	0	0	0	0	1	light_smoker	early	0.0005514009029189785	0.07743736430368403	0.6125030154736878	0.010993555501947135	0.029913498983354582	0.026605093565840714	0.2419960712685667	0.1381957363097911	0.002929416041225651	0.062116449633288426	0.2974533324780293	0.01674257489255244	0.051681741398849616	0.006372014454636817	0.4245087347916266	2.749961318273248	1.4413887742125902	0.29464316602052576	1	1
TCGA-38-6178	33dccb57-91b7-4a7c-8cd6-d872971c3cc9	0	0	0	0	0	0	0	0	0	0	0	0	0	0	0	0	0	0	0	0	0	0	0	1	1	0	non_smoker	middle	0.003076385247334382	0.3217269708092991	0.1822059080580318	0.01709491347666492	0.08285264813843732	0.000804055235098759	0.3922391190351337	0.4592418435376341	0.004670037682373025	0.12212953718316208	0.04595961222583658	0.03294792102805243	0.028438919127830205	0.006087152565300009	0.3005249766498116	0.3655235289992286	1.3868284892124625	0.32019944255427524	0	1
TCGA-78-8640	fecfb2b1-6443-4c76-b1b3-c82156f94070	0	0	0	0	0	0	0	0	0	0	0	0	0	0	0	0	0	0	0	0	0	1	0	1	0	1	heavy_smoker	middle	0.2021186517015872	0.10692345109625813	0.01702487974489704	0.01715098996522961	0.12299349631578	0.14562127299259553	0.3881672581836525	0.4211190459682452	0.10964431810302988	0.022907855508562714	0.004700825071067046	0.020772377452679743	0.11885183387644735	0.1185606323233724	0.18344311169659566	0.031117257729921962	1.6157910012264864	0.2521752438165121	0	0
TCGA-55-8508	839fc40b-5702-49db-82d6-6a1e0bffd93a	0	0	0	0	0	0	0	0	0	0	0	0	1	0	0	0	0	0	0	0	0	0	1	0	0	0	heavy_smoker	middle	0.13353286048132507	0.19954081423475872	0.13968266983723504	0.03185601246361363	0.1277930384158091	0.21368537575335164	0.15390922881390676	0.4997560218249568	0.060595306747105525	0.0950627689304884	0.053542119504946105	0.02595040589096393	0.04480326487157876	0.10291443020006212	0.1173756820298984	0.3024143440440263	1.6163367581074852	0.29238074793234176	0	1
TCGA-78-7147	41d9b501-9884-4fb5-bb63-169fe5859b53	0	0	0	0	0	1	0	0	1	0	0	0	0	0	0	0	0	0	0	0	0	0	0	1	1	0	heavy_smoker	middle	0.006379160225314071	0.26266503189580115	0.39403308634077866	0.02343763882225421	0.055919825150594384	0.0807256961103115	0.17683956145494606	0.2531627326009672	0.015933766774493163	0.1941997886173654	0.1731415943375076	0.053117893860295286	0.04395797969445602	0.10441021042180444	0.16207603369311085	1.4026820165728382	1.8597239607925733	0.17396077105536392	0	0
TCGA-99-8028	25fef5ae-f2cc-4d01-a272-f343939ca169	0	0	0	0	0	0	0	0	0	0	0	0	1	0	0	0	0	0	0	0	0	0	0	1	0	0	heavy_smoker	early	0.1026058631921824	0.6079804560260587	0.0245928338762215	0.02915309446254072	0.0495114006514658	0.0035830618892508147	0.1825732899022801	0.4580069625761532	0.07093124456048737	0.2613141862489121	0.013489991296779807	0.018494342906875544	0.021975630983463883	0.0013054830287206266	0.1544821583986075	0.07173396674584323	1.4089982730777162	0.30796011364936104	0	0
TCGA-55-8091	cf20d265-ec89-48e3-b4ed-26b8a773a684	0	0	0	0	0	0	0	0	0	0	0	0	0	0	0	0	0	0	0	0	0	0	0	0	1	1	non_smoker	early	0.01837270341207349	0.2270341207349081	0.058909303003791186	0.03426655001458151	0.0726159230096238	0.0399533391659376	0.5488480606590843	0.6918821739731711	0.006776379477250726	0.04729636288203568	0.012722998202185035	0.01507398700041488	0.03028626745954916	0.01562716083529249	0.18033467017010096	0.08075154907055766	1.0315719853500809	0.5150549671076342	0	0
TCGA-86-7955	b8fbca56-8338-4ced-97af-a5ac94cef01f	0	0	0	0	0	0	0	0	0	0	0	0	0	0	0	0	0	0	0	0	0	0	0	0	0	1	non_smoker	early	0.00199374376955072	0.07070915403389365	0.3992300024062425	0.03904987796913135	0.10879653501082807	0.0228249286720979	0.3573957581382558	0.16190614376917334	0.005409999170881353	0.08249730536439764	0.09358676726639582	0.10024044440759472	0.142276759804328	0.03117486112262665	0.3829077190946024	1.4868774804762517	1.7342546038459616	0.21968817226469087	1	1
TCGA-55-7573	6368171b-5e51-4b59-ab5f-e67dd8a6f7be	0	0	0	0	0	1	0	0	0	0	0	0	0	0	0	0	0	0	0	0	0	0	0	1	1	0	non_smoker	early	0.04069630675135262	0.21265584568336865	0.0943307457068925	0.04728299223712068	0.15972712302987532	0.15502234768289813	0.2902846389084921	0.7382439382806758	0.013592946362968405	0.0387582659808964	0.022593681116825862	0.01653196179279941	0.05400440852314475	0.04224834680382072	0.07402645113886848	0.09977606369743718	1.0459216206584159	0.5576561783837684	0	0
TCGA-55-6975	bca79079-2e8b-4c88-9d55-88c71df42bee	0	0	0	0	0	0	0	0	0	0	0	0	0	0	0	0	0	0	0	0	0	0	0	0	0	1	light_smoker	middle	0.13796984019806438	0.3252306999774927	0.001575512041413459	0.06909745667341886	0.049065946432590594	0.3405356740940806	0.07652487058293947	0.5321583886472877	0.0878919661249714	0.12062256809338524	0.002517738612954909	0.028381780727855344	0.03295948729686427	0.15838864728770885	0.03707942320897231	0.003010752688172043	1.4472080582614162	0.33382739175345394	0	0
TCGA-49-4507	87cda770-3777-4b1e-b0fd-ef18adfbdf83	0	0	0	0	0	0	0	0	0	0	0	1	0	0	0	0	0	0	0	0	0	0	1	0	1	0	heavy_smoker	middle	0.013489110211229071	0.0578964649228412	0.4043723322753639	0.04856626901608843	0.25965853124657984	0.011956878625369377	0.20406041370252812	0.5204433896110902	0.01057230702842656	0.02670046928097524	0.12069151518420627	0.04897783051944549	0.16330438534980313	0.008010140784292574	0.10129996224176062	0.7658703425402912	1.4542042813498364	0.3256454472255029	1	1
TCGA-55-7994	c5d68ca6-ee1e-4192-90d8-a89b6403dc9f	0	1	0	0	0	0	0	0	0	0	0	0	0	0	0	0	0	1	0	0	0	0	0	0	1	1	light_smoker	middle	0.002541998231653404	0.2662466843501326	0.2791777188328912	0.005747126436781609	0.02320954907161804	0.2459106984969054	0.17716622458001768	0.5838447088290545	0.0012523481527864744	0.07689417658108955	0.0917971195992486	0.002629931120851597	0.018409517845961176	0.1427676894176581	0.08240450845335003	0.5418275418275418	1.3117953594977003	0.382734581002498	0	1
TCGA-69-7760	7bad031c-6cb8-4211-acba-afe8cbb7221e	0	0	0	0	0	0	0	0	0	0	0	0	0	0	0	0	0	0	0	0	0	0	0	1	1	1	non_smoker	middle	0.0015067629126077511	0.22314107505781766	0.2028172962365968	0.019763122853738883	0.03921087672576915	0.007428691569135889	0.5061321746443339	0.4772370988898487	0.0012477205106056243	0.06875259941773043	0.04226253319256487	0.026905973062034103	0.01769203698371565	0.002239498352369069	0.3636625395911316	0.388013675672052	1.2293313568617383	0.36756224461560905	0	1
TCGA-69-7764	ffa686dc-0f3c-4fb8-af3b-ee82a940752a	0	0	0	0	0	0	0	0	0	0	0	0	0	0	0	0	0	0	0	0	0	0	0	0	1	1	heavy_smoker	early	0.0017304031839418586	0.1977562438714887	0.2397473611351445	0.010122858626059873	0.25076426140624103	0.0011824421756936032	0.29869642960143045	0.3437892781026285	0.0048363298540903855	0.06601453631345976	0.07177987868189517	0.01929067162140008	0.17375266408000434	0.003825345647303131	0.3167112956992185	0.6607057701478303	1.5270432306822983	0.2586075241923554	0	0
TCGA-55-7576	e24c771f-338c-4e15-aa91-65301f52d7de	0	0	0	0	1	0	0	0	0	0	0	0	1	0	0	0	0	0	0	0	1	0	0	1	0	1	heavy_smoker	early	0.00987797791981406	0.3021499128413713	0.08657757117954677	0.02169281425527794	0.03234553554135193	0.017431725740848343	0.5299244625217897	0.4098004346967001	0.03576368306658763	0.11025489033787787	0.03438055720213397	0.052361193440031616	0.03912270302311796	0.031021537245603636	0.287295000987947	0.21552555448408872	1.5909888092002409	0.27032663469708285	0	1
TCGA-55-7574	e77cd3a6-0936-4f0d-a79f-a6727f628ba6	0	0	0	0	0	0	0	0	0	0	0	0	0	0	0	0	0	0	0	0	0	0	1	1	0	0	light_smoker	early	0.04940891179145195	0.4780236435283419	0.0807820551682328	0.049560472870566835	0.06259472567444681	0.02273416186723249	0.2568960290997272	0.4492392807745505	0.07095435684647303	0.1852005532503458	0.02434301521438451	0.04453665283540802	0.0690179806362379	0.032226832641770405	0.12448132780082988	0.16410098522167488	1.6431118155040787	0.2650234442703581	1	1
TCGA-53-A4EZ	3a910dac-8096-4ee6-b6ac-32c1bf269692	0	0	1	0	0	0	0	0	0	0	0	1	0	0	0	0	0	1	0	0	0	0	0	1	0	1	heavy_smoker	middle	0.01015932799762123	0.15189434298882473	0.14171023614242886	0.09301979830017096	0.05223381321703793	0.08623039373590702	0.4647520876180093	0.5793559696976021	0.0091408059770019	0.08170377945196904	0.04720662812780433	0.045557943944737785	0.018970302815284758	0.04455621178287456	0.17350835820272556	0.20600842909117106	1.3663753630586204	0.3791666722941121	1	1
TCGA-55-7284	bd763db2-4456-4205-987a-b8bb772b56ed	0	0	0	0	0	0	0	1	0	0	0	0	1	0	0	0	0	0	0	0	0	0	0	0	1	1	non_smoker	middle	0.044062583578496926	0.039114736560577686	0.0022064723188018197	0.02059374164215031	0.7081438887403049	0.017384327360256753	0.1684942497994116	0.437014572083734	0.019749981507507952	0.009468155928692951	0.0007396996819291368	0.010503735483393742	0.4054293956653599	0.012426954656409498	0.10466750499297284	0.0055856465809072465	1.1933587093950624	0.367055030247556	0	0
TCGA-55-7995	bfa346c0-229d-48b8-b647-b1165a762b1a	0	1	0	0	0	0	0	1	0	0	0	1	0	0	0	0	0	0	1	0	0	1	0	1	1	0	heavy_smoker	early	0.0012962962962962965	0.2803703703703704	0.4640740740740741	0.006296296296296296	0.04296296296296296	0.16	0.045	0.5941952506596306	0.0008795074758135447	0.0633245382585752	0.13438874230430958	0.0079155672823219	0.09428320140721196	0.06244503078276165	0.04256816182937555	0.7418590882178804	1.328468909248313	0.3898025091876429	1	1
TCGA-55-A4DG	aa52410f-9bd0-4788-a954-7ea1327de5fe	0	0	0	0	0	0	0	0	0	0	0	0	0	0	0	0	0	0	0	0	0	0	0	1	1	1	heavy_smoker	early	0.09319257371678194	0.3764106297779395	0.03421914816163086	0.09792500910083728	0.018201674554058973	0.18347287950491445	0.1965780851838369	0.262708719851577	0.07235621521335807	0.15918367346938775	0.015584415584415584	0.09573283858998144	0.025602968460111317	0.17699443413729127	0.19183673469387755	0.1327683615819209	1.84024701638774	0.17778226014642656	0	0
TCGA-44-3396	08e74041-cd0c-4a9a-b00f-0ae5efae01a8	0	0	0	0	0	0	0	0	0	0	0	0	0	0	0	0	0	0	0	0	0	0	0	1	1	0	heavy_smoker	middle	0.0	0.18631268436578166	0.6099115044247788	0.006371681415929204	0.024129793510324484	0.012861356932153392	0.16041297935103244	0.4862432691598436	7.376263185070444e-05	0.08777753190233828	0.295493103193922	0.005532197388802833	0.02109611270930147	0.01180202109611271	0.09198200191782843	1.5682645631067962	1.3071360681986726	0.3405292189443745	0	1
TCGA-55-6981	772a7bda-6db9-45e5-b518-afbaef63a66a	0	0	0	0	0	0	0	0	0	0	0	0	0	0	0	0	0	0	0	0	0	0	0	0	0	0	non_smoker	middle	0.1314950589735416	0.1767612368504941	0.0046222505578578255	0.04223780682180426	0.032196365954733824	0.4314631813834874	0.18122409945808096	0.7113095238095238	0.03654100529100529	0.03587962962962963	0.000992063492063492	0.012896825396825396	0.023809523809523808	0.09523809523809523	0.08333333333333333	0.006741050674105067	1.065604512148842	0.5253327765005179	1	1
TCGA-73-7498	34f6643b-f11c-4641-837c-1d131a31fbf5	0	0	0	0	0	0	0	0	0	0	0	1	0	0	0	0	0	0	0	0	0	0	0	0	0	0	light_smoker	early	0.05706811355488809	0.2314698188160062	0.03284565449084391	0.02519135742660595	0.04427865516907276	0.006588508865420018	0.6025578916771631	0.1863254698120752	0.04182327069172331	0.06737305077968812	0.009636145541783287	0.02558976409436225	0.017473010795681726	0.012834866053578569	0.6389444222311076	0.07274678111587983	1.1789343778857573	0.4504732005638369	0	1
TCGA-44-5644	c3b1b11b-e72d-48c3-a8dd-e81eabfb16a0	0	0	0	0	0	0	0	0	0	0	0	0	0	0	0	0	0	0	0	0	0	0	0	1	0	0	light_smoker	early	0.0061429033301002274	0.09904084491863348	0.5327082659769372	0.01368681970039875	0.03297769156159069	0.0533462657613967	0.262097208750943	0.23841600326597265	0.01816697285160237	0.09961216574811184	0.2857726066544193	0.036844253929373336	0.12461726883037355	0.028883445601143087	0.16768728311900388	2.1160102739726026	1.7852916006934367	0.1946010368829828	0	0
TCGA-NJ-A55R	2f256f6e-2105-4ba4-a0ac-f31c24dfad65	0	0	0	0	0	0	0	0	0	0	0	1	1	0	0	0	0	1	0	0	0	0	1	0	1	1	light_smoker	early	0.002697258356379528	0.3717095155177712	0.17078083922291645	0.01068660589299737	0.03427908088360818	0.03404008330772645	0.3758066168186008	0.1259367396593674	0.010802919708029195	0.31527980535279804	0.1075912408759124	0.04048661800486618	0.031897810218978105	0.048102189781021897	0.31990267639902675	0.9663833075734156	1.663939007284918	0.234262175809994	0	0
TCGA-97-8172	5d3cb2bd-8571-4330-bbe7-11c5cabe2bb2	0	0	0	0	0	0	0	0	0	0	0	0	0	0	0	0	0	0	0	0	0	0	0	0	1	0	light_smoker	early	0.0032501967224332	0.18625337849396148	0.3327859317800814	0.0065174997434055216	0.16201375346402547	0.01695234185227001	0.2922268979438229	0.3385079935532873	0.0052425853541060745	0.10175802597210128	0.1213204646079176	0.012856375391341398	0.15822233748911654	0.012189474074211296	0.2499027435579185	1.0646308761560772	1.6305955871293394	0.22748805636779096	0	0
TCGA-75-6207	9d043a84-4740-4ce8-9f46-b8a690e62d0c	0	0	0	0	0	0	0	0	0	0	0	0	0	0	0	0	0	0	0	0	0	0	0	1	0	1	light_smoker	middle	9.173470323823502e-05	0.2352995138060729	0.07430510962297036	0.07503898724887625	0.0162370424731676	0.014585817814879368	0.5844417943307954	0.43618851049191604	0.0006879944960440316	0.09551656920077972	0.05997018690517144	0.04747162022703818	0.01112257768604518	0.023965141612200442	0.3250773993808049	0.21293375394321767	1.4093921390461537	0.3116076383929539	0	0
TCGA-55-A492	6ca3bbd6-9ea7-46b9-9dda-ae883cc5238a	0	0	0	0	1	0	0	0	0	0	0	1	0	0	0	0	0	0	0	0	0	0	0	0	1	0	heavy_smoker	early	0.021996215704824976	0.016477451907915483	0.014703563544623146	0.015728476821192054	0.2273336486912645	0.06811731315042574	0.635643330179754	0.3665390535580377	0.012235071239688993	0.006512215337253819	0.002762758021865257	0.009590717133046529	0.1905513675652208	0.024272802620673325	0.3875360145242136	0.04016366964574136	1.2889028270706435	0.32172575356842403	0	0
TCGA-99-8032	8c625880-a4cd-4dee-9c44-6cf3ebd78c81	0	0	0	0	0	0	0	0	0	0	0	0	0	0	0	0	0	1	0	0	0	0	1	0	0	1	heavy_smoker	early	0.003271180896303565	0.1560353287536801	0.04612365063788027	0.055937193326790965	0.08701341184167484	0.01144913313706248	0.6401701014066078	0.15435684647302905	0.02012448132780083	0.08651452282157676	0.014522821576763488	0.11182572614107884	0.06804979253112033	0.024273858921161826	0.5203319502074689	0.18951612903225806	1.498276757977936	0.3203970317315473	0	0
TCGA-55-7725	81c86851-9a9d-4748-8012-1121915df164	0	0	0	0	0	0	0	0	0	0	0	0	0	0	0	0	0	0	0	0	0	0	0	0	1	0	light_smoker	early	0.0	0.1211340206185567	0.29266895761741124	0.004581901489117984	0.0418098510882016	0.29238258877434137	0.24742268041237114	0.4910083493898522	0.0	0.06005138086062941	0.09858702633269108	0.004816955684007707	0.043673731535003216	0.07739242132305718	0.22447013487475914	0.6684107259646828	1.44239943685254	0.3127217954921297	0	0
TCGA-95-7944	b144350a-0ece-46c3-a3fb-956a5d5ec7ed	0	0	0	0	0	0	0	0	0	1	0	0	0	0	0	0	0	0	0	0	0	0	0	1	1	1	heavy_smoker	early	0.016475749451620766	0.7783085547160614	0.09558859371191812	0.00019497928345113327	0.026029734340726297	0.032464050694613694	0.05093833780160858	0.153964082347788	0.05878856141668231	0.44315124209999374	0.07990739002565547	0.0018772292096865028	0.048182216381953566	0.0333521056254302	0.1807771728928102	0.3984962406015037	1.5977872173083159	0.2660470471158689	0	0
TCGA-62-A46O	7d141ef4-ee00-4306-b3af-9c4ddc1d835d	0	0	0	0	0	0	0	0	0	0	0	1	0	0	0	0	0	0	0	0	0	1	0	1	1	0	heavy_smoker	early	0.04409645124849052	0.2055237427447314	0.1909547738693468	0.00514198901484165	0.17700907638970045	0.08519340890499008	0.2920805578278992	0.4070334632670884	0.06922700066031909	0.04211131701706178	0.0346987027925107	0.006688393294566213	0.09076192301957528	0.1085905382665559	0.24088866168232265	0.2565283374326234	1.6359879372666255	0.2515476944392134	0	0
TCGA-95-7567	74338019-9a08-4d2d-a133-9164b0f86a76	0	0	0	0	0	0	0	0	0	0	0	0	1	0	0	0	0	0	0	0	0	0	0	1	0	1	light_smoker	middle	0.00781110036189043	0.2208964850048372	0.5058941560070228	0.00021498441363001185	0.13988319180192768	0.00834856139596546	0.11695152101472645	0.4034450178065265	0.013300385202412966	0.1276982338832764	0.22977687331928195	0.001635293262591758	0.08056544807035396	0.004142742931899121	0.13943600552365726	1.2717528373266078	1.5352541775054285	0.2580020606509592	0	1
TCGA-50-6591	51980b24-4026-4e94-998d-0b1126f2335d	0	0	0	0	0	1	0	0	0	0	0	0	0	0	0	0	0	0	0	0	0	0	0	0	0	0	non_smoker	late	0.02142878700992968	0.3358283282527993	0.2955965351764102	0.04644915944828418	0.02444692602541273	0.015483053149428062	0.2607672109377358	0.6581588244329527	0.02209308279145973	0.07147611489427065	0.058906354001331214	0.04451896984281399	0.011673749423992626	0.0070144897854692535	0.1261584148277098	0.3809560854175581	1.201391322760344	0.4603232998285761	0	0
TCGA-50-5055	ce4813ef-de66-43e8-abb5-033b4d6b4ca1	0	0	0	0	0	0	0	0	0	0	0	0	0	0	0	0	0	0	0	0	0	0	0	0	1	0	heavy_smoker	middle	0.0064852244968546646	0.3428954365636957	0.19010354741779972	0.04111632331005858	0.018742298795909985	0.0187639162108995	0.3818932532047818	0.34979652238253794	0.008485941546429893	0.15196078431372548	0.10782001479837218	0.0512393636699963	0.013017943026267107	0.021503884572697	0.2961755456899741	0.5813061872025383	1.5860740420434651	0.2481241639816217	1	1
TCGA-50-5055	447bc4b0-72a6-4a6b-b25a-145bf32f445d	0	0	0	0	0	0	0	0	0	0	0	0	0	0	0	0	0	0	0	0	0	0	0	0	1	0	heavy_smoker	middle	0.004075617255872346	0.18409417587016247	0.2455195502265243	0.03873655865067957	0.02425356161641892	0.006641072760684849	0.4966794636196576	0.3071984772451981	0.00538155390205918	0.052362000346080635	0.09875410970756186	0.030368575878179614	0.014241218203841497	0.004827824883197785	0.4868662398338813	0.7600968850335155	1.316610051709295	0.3450811248884288	1	1
TCGA-49-AAR2	5c384477-3b46-4f94-bb0e-a8970fe39bc4	0	0	0	0	0	0	0	0	1	0	0	1	0	0	0	0	0	0	0	0	0	0	0	0	0	1	light_smoker	early	0.0037814083190983033	0.020498445096579214	0.6375396025871257	0.011767625888776957	0.1866322105908633	0.009563021038646284	0.13021768647891024	0.36342631412227255	0.006689399444723946	0.031825889280190804	0.3163023832150111	0.023105446550021436	0.1439618387463432	0.00758380382730542	0.1071049248141316	2.2388740771123867	1.5175194123372064	0.2659713703928383	0	1
TCGA-75-5125	fa9984ca-9fd7-49bc-a393-a5f77e6bbfbd	0	0	0	0	0	0	0	0	0	0	0	0	0	0	0	0	0	0	0	0	0	0	0	1	0	1	light_smoker	middle	0.00040462167873038713	0.18288899878613496	0.02023108393651936	0.025356291867104256	0.02904284493998112	0.0006294115002472687	0.7414467472912827	0.39615862926627055	0.0004145364101146884	0.1155174796186265	0.015130578969186128	0.02169407212933536	0.016581456404587542	0.0020726820505734427	0.4324305651513058	0.07847924659923265	1.2091929364711302	0.35826112104995883	0	0
TCGA-NJ-A55O	46109cc1-8336-4faf-8574-7f3b87d43767	0	0	0	0	0	0	0	0	0	0	0	0	1	0	0	0	0	0	0	0	0	0	0	0	0	0	heavy_smoker	middle	0.015425297487880124	0.04385191714411635	0.21981048920229174	0.002901425003672689	0.1889598942265315	0.008153371529308066	0.5208976054061994	0.21101116625310173	0.004900744416873449	0.02462779156327544	0.11544665012406947	0.004032258064516129	0.1965260545905707	0.0030707196029776678	0.4403846153846154	0.8797589298838747	1.415726789869696	0.29107097474585764	0	0
TCGA-73-7499	c956187b-57db-4af6-a0b8-35e9c65ebb4e	0	0	0	0	0	0	0	0	0	0	0	0	0	0	0	0	0	0	1	0	0	0	0	1	1	0	non_smoker	early	0.07862959842740802	0.39707947205841054	0.016708789665824206	0.035944959281100815	0.10530749789385004	0.037840494243190116	0.32848918843021624	0.20664400938203054	0.09894212818917238	0.1470011009525633	0.004643147766980996	0.09276722033411516	0.06864199894691493	0.05634005073955292	0.3250203436886698	0.0551308779244846	1.7932788249282836	0.19625208016331805	0	0
TCGA-55-7227	c2770407-1343-4de5-bc29-b61092a539b3	0	0	0	0	0	0	0	0	0	0	0	0	0	0	0	0	0	0	0	0	0	0	0	1	1	1	non_smoker	middle	0.0035642999714856	0.4664955802680354	0.09609352723125178	0.0641573994867408	0.10692899914456802	0.013401767892785858	0.24935842600513256	0.7890295358649789	0.001160337552742616	0.07373417721518988	0.01740506329113924	0.014556962025316457	0.04272151898734177	0.0029535864978902948	0.05843881856540084	0.09010695187165776	0.8369901517540141	0.6337694724848226	0	1
TCGA-55-8087	4ea3a33b-d443-4b07-8e99-7874495d74d7	0	0	0	0	0	0	0	0	0	0	0	0	0	0	1	0	0	0	0	0	0	0	0	0	0	0	non_smoker	early	0.013822230754463429	0.4340564407755807	0.11403340372432327	0.03973891341908236	0.11768093684008447	0.02706853522749088	0.2535995392589748	0.7167890735729932	0.019713954387321226	0.07782502254864064	0.02035820126272388	0.02396598376497874	0.0346604818966628	0.023064038139415027	0.08362324442726453	0.10677691892863564	1.0944665649138234	0.5299469207315357	0	0
TCGA-95-7947	807e7b7d-b9a8-4ec7-98b6-c6d2660e5742	0	0	0	0	0	1	0	0	0	0	0	1	0	0	0	0	0	0	1	0	0	0	0	1	1	1	heavy_smoker	early	0.02863119362008105	0.11400183030461496	0.08171002745456922	0.00169956857105504	0.33690678520067985	0.016211269446986542	0.42083932540201335	0.08766872890888637	0.05237626546681665	0.027066929133858268	0.01360376827896513	0.005870359955005624	0.20426743532058486	0.01047525309336333	0.5986712598425197	0.25060144346431434	1.2335351491556756	0.41162341492412574	0	0
TCGA-55-8090	664448aa-faad-4e00-bc31-73c3c833fd57	0	0	0	0	0	0	0	0	0	0	0	0	0	0	0	0	0	1	0	0	0	0	0	0	1	1	heavy_smoker	early	0.013012361743656472	0.372804163955758	0.0936890045543266	0.02407286922576448	0.19128171763175011	0.03188028627195836	0.27325959661678595	0.7027795325331648	0.0022109917877447885	0.09128237523689198	0.022741629816803537	0.010423246999368287	0.08875552747946938	0.008843967150979154	0.07296272899557801	0.12943820224719102	1.0612931265782253	0.5161415769014508	0	0
TCGA-99-8025	98880ed5-5616-450b-9a2a-77c1f03ad59f	0	0	0	0	0	0	0	0	1	0	0	0	1	0	0	0	0	0	0	0	1	0	0	1	1	0	light_smoker	middle	0.0063824937314793705	0.5364713927513107	0.005926601322087987	0.05117392295418281	0.041714155459311605	0.0	0.3583314337816275	0.3716267339218159	0.012484237074401008	0.232282471626734	0.003404791929382093	0.07604035308953341	0.03669609079445145	0.002395964691046659	0.26506935687263555	0.017645062775704105	1.4646242727442733	0.2696252677510817	0	1
TCGA-L9-A743	8dec798e-6469-4741-8838-15a49b08f03c	0	0	0	0	0	0	0	0	0	0	0	0	0	0	0	0	0	0	0	0	0	0	0	0	0	1	heavy_smoker	middle	0.004050199657729606	0.31825442099258416	0.17347404449515114	0.0037649743297204787	0.07843696520250998	0.00775812892184826	0.4142612664004564	0.2100752508361204	0.005487040133779264	0.15530936454849498	0.12353678929765885	0.024717809364548496	0.058267140468227424	0.023986204013377928	0.39862040133779264	0.7564676616915423	1.6171238293728991	0.24702364775352065	0	1
TCGA-97-A4M6	7ea5cd6d-de6e-4679-b1b5-8ea7eebdccf0	0	0	0	0	0	0	0	0	0	0	0	0	0	0	0	0	0	0	0	0	0	0	0	0	0	0	non_smoker	early	0.0009549831551582354	0.04270896888346553	0.10162612409475556	0.044114916306337376	0.2707907791070908	0.0093376130726583	0.5304666153805343	0.4144690252953007	0.001076395773730278	0.02538027929637708	0.03744724244398493	0.058578591054584586	0.1623941308104127	0.00631674361952242	0.2943375917060873	0.2618234007654456	1.4420250662725973	0.2903100102938228	0	0
TCGA-55-7815	3298ee40-4658-4027-bb7c-0d7f6c42b496	0	0	0	0	0	0	0	0	0	0	0	1	0	0	0	0	0	1	0	0	0	0	0	0	1	1	non_smoker	early	0.011686586985391769	0.6024789729969012	0.0199203187250996	0.07109340416113323	0.05728198317839753	0.12076139884904825	0.11677733510402835	0.6429282868525896	0.005278884462151396	0.19741035856573705	0.013346613545816729	0.02838645418326693	0.03187250996015936	0.04043824701195218	0.040338645418326685	0.034856700232378	1.1597525913325977	0.457617736226409	1	1
TCGA-75-6206	9e898744-7ac9-493c-b7b8-c767602b2b07	0	0	0	0	0	0	0	0	0	0	0	1	1	0	0	0	0	0	0	0	0	0	0	0	0	1	light_smoker	early	0.002036245163917736	0.10669924658928936	0.06699246589289351	0.06658521686010996	0.03257992262268377	0.005090612909794339	0.7200162899613114	0.4216128450297673	0.002525708100306693	0.0526790546635396	0.012267725058632507	0.197726862709724	0.012628540501533466	0.014613025437488726	0.2859462384990077	0.1407787762088147	1.3837324906952106	0.3019235342702579	0	0
TCGA-MP-A4TJ	1cdc4239-44ac-412e-96e0-4841dd483d8d	0	0	0	0	0	0	0	0	0	0	0	0	0	0	0	0	0	0	0	0	0	0	0	0	0	0	heavy_smoker	early	0.0014347845581311927	0.33114379231493524	0.5514728960229566	0.0028695691162623853	0.014459938124915932	0.0019952472761511912	0.09662377258664752	0.4114413194167795	0.002337131171487	0.18256181446365494	0.2591028603298542	0.005922502855018192	0.008206517408971397	0.002124664701351818	0.1283031896528829	1.5878517944745676	1.3862787081459615	0.2863211754801553	0	0
TCGA-69-8253	ae664642-8c1c-4c44-b59e-8abd595af151	0	0	0	0	1	0	0	0	0	0	0	1	0	0	0	0	0	0	0	0	0	0	0	0	0	0	light_smoker	middle	0.001605235537445206	0.2010248811508304	0.3093782799283818	0.012101006359202322	0.11644131629314072	0.019633265419522133	0.3398160153114774	0.3502456414938481	0.0011738620059997392	0.05121516455806269	0.06677970523020738	0.03482457284465893	0.03573757662710317	0.006738837441850354	0.4532846397982697	0.622020854021847	1.3366279701678598	0.33775821131289485	0	1
TCGA-95-A4VP	2505b2e0-1f51-415d-96ec-7834d80b4dd5	0	0	0	0	0	0	0	0	0	0	0	0	1	0	0	0	0	0	0	0	0	0	0	0	1	0	light_smoker	middle	0.0016010867983115812	0.16413565571782054	0.687472708747756	0.002013487943331231	0.05026442191063025	0.06642084323904711	0.0280917956431032	0.30964178377061163	0.0009476619825088674	0.0907589418677064	0.4810873744347873	0.0014891831153710773	0.041236834267457285	0.03579454688219208	0.039043673679365336	2.478051766351871	1.3263878224366703	0.3400695318970173	1	1
TCGA-86-8674	0e0b542e-4794-4c09-a10d-95c94eb877e4	0	0	0	0	0	0	0	0	0	0	0	1	0	0	0	0	0	0	0	0	0	0	0	0	0	1	heavy_smoker	middle	0.018817994707438987	0.1043075566009997	0.10224933842987356	0.040723316671567186	0.12165539547192004	0.004998529844163481	0.6072478682740371	0.19552762890408426	0.04939013121419331	0.08598225836259471	0.029754204398447608	0.10219922380336352	0.06865644058399556	0.01118092773978932	0.4573091849935317	0.32868620037807184	1.6082680145769443	0.2733637921629693	0	1
TCGA-97-7546	0aa43765-7929-4c4f-9ef0-279a863837bf	0	0	0	0	0	0	0	0	0	0	0	0	0	0	0	0	0	0	0	0	0	0	0	0	1	0	light_smoker	early	0.0004892068733565706	0.05148902342077906	0.07637742310279459	0.008499969424570415	0.1175319513239161	0.006543141931144133	0.7390692839234392	0.1829785294251721	0.001002871860327301	0.018234033824132745	0.031681633769430645	0.01276382367689292	0.09303915758763733	0.00761270912157542	0.6526872407348315	0.3111609367214748	1.0922922955276166	0.4696961414880564	1	1
TCGA-44-2657	8bb8241c-a3c0-4d15-829c-cf4d7c700296	0	0	0	0	0	0	0	0	0	0	0	0	0	0	1	0	0	0	0	0	0	0	0	0	1	0	light_smoker	early	0.0017676361883336013	0.4507472280250683	0.13771492849108147	0.02169371685682147	0.08227542985698216	0.0006427767957576731	0.3051582837859553	0.3747296322999279	0.004325883201153569	0.19646719538572452	0.0697548666186013	0.04614275414563807	0.10562364816149963	0.0036049026676279743	0.19935111751982693	0.4122174122174122	1.6179413202029376	0.2369454830595565	0	0
TCGA-55-8085	e268d790-8c5d-4461-967b-a8152236d96b	0	0	0	0	0	0	0	0	0	0	0	1	0	0	0	0	0	0	0	0	0	0	0	1	0	1	heavy_smoker	early	0.044939271255060725	0.6627530364372469	0.10607287449392712	0.0417004048582996	0.07692307692307693	0.017813765182186234	0.04979757085020243	0.6789401238816243	0.016173434273916036	0.17102546455609086	0.027873365450791467	0.016517549896765314	0.06159669649002065	0.003785271851342051	0.024088093599449408	0.13279270146984287	1.081734697924173	0.4959094528301083	0	0
TCGA-86-8585	eeafad19-b1dc-4c80-a078-f6bd46c8f56c	0	0	0	0	0	0	0	0	0	0	0	0	0	0	0	0	0	0	0	0	0	0	0	0	0	1	non_smoker	early	0.005149776927979605	0.5321351179094965	0.164257488846399	0.004155513065646909	0.010401529636711279	0.013511790949649459	0.2703887826641173	0.29289285632748113	0.00958882217300975	0.24627291614346705	0.07221296317435676	0.00700897239789046	0.010342229629460516	0.02714549896121093	0.33453574119312346	0.5022215293475719	1.4853795715392646	0.2645503597318327	0	0
TCGA-55-A48Y	8e00f156-fe4f-4288-aa12-286f17c63dcf	0	0	0	0	0	0	0	0	0	0	0	0	0	0	0	0	0	0	0	0	0	0	0	0	1	1	heavy_smoker	middle	0.01270994098955969	0.0935088515660463	0.029732183386291418	0.011802088061734	0.12324103495233772	0.23853835678620064	0.4904675442578302	0.571802810192903	0.002619671350321505	0.021671826625387004	0.01071683734222434	0.004286734936889736	0.07597046915932365	0.04381995713265063	0.26911169326030004	0.054560599750104126	1.1763177631515724	0.4076810154676253	0	1
TCGA-80-5608	9b05ef23-6aa6-42a6-9914-52c394549f0f	0	0	0	0	0	0	1	0	0	0	0	0	1	0	0	0	0	0	0	0	0	0	1	0	0	0	light_smoker	early	0.0003137090871065565	0.020181951270521803	0.4334413886855589	0.0	0.3992470981909443	0.007110739307748614	0.13970511345811984	0.4466288044269696	0.000145623998835008	0.01834862385321101	0.18625309450997524	0.0	0.22062035823503715	0.0045143439638852464	0.1234891510120868	1.351483534398435	1.3637651248565048	0.298447489548928	0	0
TCGA-73-A9RS	cefda47b-3862-4f55-9aaa-25f5f929aa2f	0	0	1	0	0	0	0	0	0	0	0	0	0	0	0	0	1	0	0	0	0	1	1	1	0	1	light_smoker	middle	0.023782447466007408	0.2615822002472188	0.11915945611866502	0.03263288009888751	0.029666254635352288	0.03784919653893696	0.495327564894932	0.505052346476379	0.031147455596645657	0.11883431428720245	0.040627115995624775	0.05166935777905099	0.016980051044325227	0.02416792541278192	0.21152143340799	0.248543288815552	1.4771614198554497	0.3201036435541689	1	1
TCGA-69-7974	dbeeb496-2687-451e-a560-4d325dfbb336	0	0	0	0	0	0	0	0	0	0	0	0	1	0	0	0	0	0	0	0	0	0	0	1	0	0	heavy_smoker	middle	0.002753166141062221	0.7327927116183611	0.01696951494218351	0.01031185863743305	0.04034639835811183	0.0003504029634079191	0.19647594733944035	0.3656397090286692	0.002710027100271003	0.4346740835829411	0.01198117244330338	0.012337754956496931	0.026743688489516474	0.0014263300527742118	0.14448723434602767	0.06612053832650673	1.2389960064556196	0.3445308888750141	1	1
TCGA-53-7813	26b01808-8706-4d25-89f6-b86f1dcc7ea3	0	1	0	0	0	0	0	0	0	0	1	0	0	0	0	0	0	0	0	0	0	0	0	0	0	0	heavy_smoker	late	0.0	0.06688916047757826	0.5429162357807652	0.01344364012409514	0.19042023126821472	0.001034126163391934	0.1852966061859547	0.4201043946792389	0.0	0.04641634394117977	0.25206263680754337	0.013863164393556716	0.07913790200370432	0.0002806308581691643	0.18813492731660766	1.5430861723446894	1.4308459623153502	0.2840275767787017	0	1
TCGA-78-7539	ecbfb970-42ca-4fce-9ce6-58d59759d3c9	0	0	1	0	0	0	0	0	0	0	0	0	1	0	0	0	0	0	0	0	0	1	0	0	1	0	light_smoker	middle	0.008501952079906458	0.209120275867536	0.2357161259636537	0.009017221902931092	0.0764382964386928	0.3242236271031927	0.1369825006440873	0.46002099085398496	0.004733651766016236	0.08419902756656028	0.09358065414355174	0.06937691434446419	0.030351061323280568	0.11399318868207425	0.14374451132006769	0.5538017413977744	1.6301402728904038	0.26687980932637423	1	1
TCGA-78-7152	06daad00-8c55-4fa1-bc17-c59ca07882c2	0	0	0	0	0	0	0	0	0	0	0	0	0	0	0	0	0	0	0	0	0	0	0	0	1	1	heavy_smoker	early	0.012070566388115135	0.15468207297362355	0.3219849375838234	0.04061350115203411	0.11912376629182572	0.011038894047250593	0.3404862615633275	0.15938793186411318	0.003907227408334136	0.09003945722259647	0.11638918294678087	0.08988547781734194	0.05431623520354153	0.005543258589163699	0.4805312289481282	1.1306605482429657	1.5372049555584335	0.2890439672532217	1	0
TCGA-67-6217	36465509-9a66-4288-8f07-e50cc9aee93a	0	0	0	0	0	1	0	0	0	0	0	0	0	0	0	0	0	0	0	0	0	0	0	0	1	0	non_smoker	middle	0.002544421356176583	0.3779313854374285	0.2702175480259531	0.011492303125397566	0.07404266146473856	0.00021203511301471525	0.26355964547729105	0.4358131893921615	0.011171086599389814	0.15231166392865525	0.14128138934522413	0.02957052335132598	0.03224595165454119	0.0015019948368927482	0.19610420089180944	0.6862681744749596	1.5193816315840492	0.27359053401329503	0	0
TCGA-97-A4M1	ad39e512-17e3-4991-acbb-fca6ba499dd9	0	0	0	0	0	0	0	0	0	0	0	0	0	0	0	0	0	0	0	0	0	0	0	0	0	0	light_smoker	early	0.00047979331980070117	0.07458940763978594	0.3070677246724488	0.010260195608045765	0.2554345820262041	0.0048717475548994285	0.3472965491788153	0.3552983081032948	0.0011872959335114278	0.043590722130348133	0.17555018445490395	0.013993130644956112	0.18814400203536447	0.006572531060509689	0.21566382563711148	0.9929585869435492	1.5555575121051357	0.2411043727907993	0	0
TCGA-05-4420	05843435-cd47-4dd1-a69b-b46e5e98518f	0	0	0	0	0	0	0	0	0	0	0	0	0	0	0	0	0	0	0	0	0	0	0	1	0	1	heavy_smoker	early	0.0015600624024961	0.0026001040041601664	0.017420696827873113	0.0	0.7405096203848154	0.01924076963078523	0.21866874674987	0.7535552682611506	0.0009696186166774402	0.00032320620555914667	0.002424046541693601	0.0	0.18778280542986425	0.004686489980607628	0.05025856496444732	0.014368432339695475	0.7266414443626161	0.6056627315040181	0	0
TCGA-75-6214	398d5008-016f-4fb2-88d2-be6e4c74270c	0	0	0	0	0	0	0	0	0	0	0	0	0	0	0	0	0	0	0	0	1	0	0	1	0	0	heavy_smoker	middle	0.0	0.7648327939590076	0.01995685005393744	0.012405609492988134	0.02406957928802589	0.0	0.17873516720604102	0.5373290356302813	0.00017423120480878124	0.3029880651624706	0.02848680198623573	0.010889450300548827	0.006882132589946861	0.0	0.1132502831257078	0.04798962386511025	1.1285800424832813	0.3943273589110681	1	0
TCGA-62-A46S	8a5e02f2-609c-44bd-bdd2-0c1e68b088c3	0	0	0	0	0	0	0	0	0	0	0	0	0	0	0	0	0	0	0	0	0	0	1	0	1	1	heavy_smoker	early	0.0	0.0036137440758293843	0.3876184834123223	0.011690363349131122	0.2430687203791469	0.003811216429699842	0.35019747235387044	0.5171093301239092	2.735304576164556e-05	0.003364424628682404	0.14934762985858474	0.016958888372220246	0.12401870948330095	0.0017779479745069612	0.1873957165130337	1.0382967468923563	1.2975281290860372	0.34050665381000433	0	1
TCGA-J2-8194	616beba9-ec0d-4cee-b403-c81c3b8f67e2	0	0	0	0	0	0	0	0	0	0	0	0	1	0	0	0	0	0	0	0	0	0	1	0	1	0	light_smoker	middle	0.01573741939496983	0.09162537062763068	0.2022641978892368	0.04837338530759502	0.1560886603495822	0.03810985091957121	0.4478011155114143	0.6223586353441152	0.016394168339039075	0.023300082634871915	0.03776118522016291	0.039428638885609726	0.06460276236571834	0.01714673592255932	0.1790077912879235	0.23129267830045525	1.25598748632773	0.42763377506717337	1	1
TCGA-MP-A4TE	0f5147c7-a4fc-425e-a292-d097e224ffc5	0	0	0	0	0	0	0	0	0	0	0	0	1	0	0	0	0	0	0	0	0	0	1	0	0	1	heavy_smoker	middle	0.005306389474449371	0.212946136512321	0.29519517336628626	0.04697608490223159	0.09037217416587916	0.04508613796612634	0.30411790361270624	0.4426353740871722	0.0121480733017958	0.12106737702659255	0.11750792265650115	0.05950029853488265	0.0544252055297846	0.03665089790107013	0.15606485096220088	0.8427496757457847	1.658959956838895	0.2567409862908901	0	1
TCGA-55-A57B	0bbbf2e6-35a8-418b-9c49-18749a826038	0	0	0	0	0	0	0	0	0	0	0	0	0	0	0	0	0	0	0	0	0	0	0	0	1	0	non_smoker	early	0.006379876048122493	0.11593146190302588	0.1013488880787459	0.02114473204520597	0.03645643456069996	0.5880422894640904	0.13069631790010938	0.28037582746102924	0.0019218449711723253	0.04228058936579116	0.06256673072816571	0.007473841554559044	0.04441597266709375	0.4823830877642537	0.07858210548793508	0.4234577303884233	1.4021698986235362	0.32521376974311883	0	0
TCGA-44-A47F	dddca3f1-2d48-47e2-b587-46bbe8109cf4	0	0	0	0	0	0	0	0	0	0	0	0	1	0	0	0	0	0	0	0	0	0	0	0	1	1	light_smoker	middle	0.007035647279549718	0.1676829268292683	0.2584427767354597	0.02485928705440901	0.2059099437148217	0.0032833020637898693	0.3327861163227017	0.2789847278984728	0.015917401591740158	0.1787481178748118	0.08647020864702086	0.04474080447408045	0.16218541621854166	0.0032265003226500323	0.2297268229726823	0.8496530454895914	1.7319215339673808	0.19860450101768812	0	1
TCGA-69-A59K	4938ef42-a40d-4fe9-bd3b-ff2f76a281df	0	0	0	0	0	0	0	0	0	0	0	0	0	0	0	0	0	0	0	0	0	0	0	0	0	0	light_smoker	middle	0.04549465287826916	0.3971693784632761	0.07863621924963822	0.008717749620583772	0.0253414746055836	0.0397416440193414	0.4048988811633078	0.3953985912711474	0.0176420248831545	0.11487064709367388	0.02201961687841485	0.014548087683496809	0.012671976828385228	0.018464880521361332	0.4043841748403661	0.18546574544243727	1.3274347107017408	0.33457115463835496	0	1
TCGA-97-7941	abf915b7-6cf8-4e0f-8e0d-d7a7e981e41e	0	0	0	0	0	0	0	0	0	0	0	0	1	0	0	0	0	0	0	0	0	0	0	0	1	0	light_smoker	early	0.01358282429959535	0.14304492383824324	0.11167813603443387	0.007654836464857342	0.16294234387484213	0.08000206190881208	0.4810948735792159	0.2488459319099827	0.013091459896133872	0.05768537218695902	0.024632140796306986	0.010963646855164457	0.06809001731102135	0.057144402769763424	0.5195470282746683	0.3139855072463768	1.3948682734487994	0.34398107804164874	0	0
[truncated: 4 more columns]
